# Supplementary material for: Transcript- and protein-level analyses of the response of human eosinophils to glucocorticoids
Source: Sci Data. 2018 Dec 4;5:180275. doi: 10.1038/sdata.2018.275 (PMC6278693; doi:10.1038/sdata.2018.275)
Supplement: Supplementary file 1 [file sdata2018275-isa1.zip]

Archive with 5 entries (5 files):
- i_Investigation.txt
- s_Franco379A_study.txt
- a_Franco379A_RNA.txt
- a_Franco379A_qPCR.txt
- a_Franco379A_flowCyt.txt
