# Supplementary material for: Transcript- and protein-level analyses of the response of human eosinophils to glucocorticoids
Source: Sci Data. 2018 Dec 4;5:180275. doi: 10.1038/sdata.2018.275 (PMC6278693; doi:10.1038/sdata.2018.275)
Supplement: Supplementary file 1 [file sdata2018275-isa1.zip › i_Investigation.txt]

# Investigation File generated for Scientific Data with Investigation File Authoring Tool version 0.1.0 on 26/10/2018 - This metadata file is CC0
ONTOLOGY SOURCE REFERENCE
Term Source Name	NCBITaxon	UBERON	ERO	OBI	NIFDYS	NBO	EFO	CHMO	NCIT
Term Source File	http://data.bioontology.org/ontologies/NCBITAXON	http://data.bioontology.org/ontologies/UBERON	http://data.bioontology.org/ontologies/ERO	http://data.bioontology.org/ontologies/OBI	http://data.bioontology.org/ontologies/NIFDYS	http://data.bioontology.org/ontologies/NBO	http://data.bioontology.org/ontologies/EFO	http://data.bioontology.org/ontologies/CHMO	http://data.bioontology.org/ontologies/NCIT
Term Source Version	2016AB	releases/2014-06-15	2013-08-02	2014-08-18	1.5 (December, 2012)	2012-07-09		releases/2014-11-20	17.06d
Term Source Description	National Center for Biotechnology Information (NCBI) Organismal Classification	Uber Anatomy Ontology	Eagle-I Research Resource Ontology	Ontology for Biomedical Investigations	Neuroscience Information Framework (NIF) Dysfunction Ontlogy	Neuro Behavior Ontology	Experimental Factor Ontology	Chemical Methods Ontology	National Cancer Institute Thesaurus
INVESTIGATION
Investigation Identifier
Investigation Title
Investigation Description
Investigation Submission Date
Investigation Public Release Date
INVESTIGATION PUBLICATIONS
Investigation PubMed ID
Investigation Publication DOI
Investigation Publication Author List
Investigation Publication Title
Investigation Publication Status
Investigation Publication Status Term Accession Number
Investigation Publication Status Term Source REF
INVESTIGATION CONTACTS
Investigation Person Last Name
Investigation Person Mid Initials
Investigation Person First Name
Investigation Person Address
Investigation Person Phone
Investigation Person Fax
Investigation Person Email
Investigation Person Affiliation
Investigation Person Roles
Investigation Person Roles Term Accession Number
Investigation Person Roles Term Source REF
STUDY
Study Identifier	10.1038/sdata.2018.275
Study Title	Transcript- and protein-level analyses of the response of human eosinophils to glucocorticoids
Study Submission Date	24/07/2018
Study Public Release Date	04/12/2018
Study Description	http://www.nature.com/articles/sdata2018275#abstract
Study File Name	s_Franco379A_study.txt
Comment[Subject Keywords]	//;//;///;///
Comment[Manuscript Licence]	CC BY-4.0
Comment[Experimental Metadata Licence]	CC0
Comment[Supplementary Information File Name]		Supplementary File 1
Comment[Supplementary Information File Type]	x-zip-compressed	vnd.ms-excel
Comment[Supplementary Information File URL]	http://www.nature.com/articles/sdata2018275#supplementary-information	http://www.nature.com/articles/sdata2018275#supplementary-information
Comment[Data Repository]	Gene Expression Omnibus;NCBI Sequence Read Archive;figshare;FlowRepository;FlowRepository
Comment[Data Record Accession]	GSE111789;SRP135489;10.6084/m9.figshare.6826775.v2;FR-FCM-ZYNE;FR-FCM-ZYND
Comment[Data Record URI]	http://identifiers.org/geo:GSE111789;http://identifiers.org/ncbi/insdc.sra:SRP135489;https://doi.org/10.6084/m9.figshare.6826775.v2;http://identifiers.org/flowrepository:FR-FCM-ZYNE;http://identifiers.org/flowrepository:FR-FCM-ZYND
STUDY DESIGN DESCRIPTORS
Study Design Type	disease analysis objective	transcription profiling design
Study Design Type Term Accession Number	ERO:0100142	OBI:0001430
Study Design Type Term Source REF	ERO	OBI
STUDY PUBLICATIONS
Study PubMed ID	""
Study Publication DOI	doi:10.1111/all.13497
Study Publication Author List	""
Study Publication Title	""
Study Publication Status	published
Study Publication Status Term Accession Number	
Study Publication Status Term Source REF	
STUDY FACTORS
Study Factor Name	age in years	sex	race	baseline absolute eosinophil count	treatment and dose	treatment timing
Study Factor Type	age	biological sex	ethnic group	eosinophil count	treatment	temporal_interval
Study Factor Type Term Accession Number	PATO:0000011	PATO:0000047	http://www.ebi.ac.uk/efo/EFO_0001799	http://www.ebi.ac.uk/efo/EFO_0004842	http://www.ebi.ac.uk/efo/EFO_0000727	http://www.ifomis.org/bfo/1.1/span#TemporalInterval
Study Factor Type Term Source REF	NIFDYS	NBO	EFO	EFO	EFO	ERO
STUDY ASSAYS
Study Assay Measurement Type	transcription profiling assay	gene expression	protein expression profiling assay
Study Assay Measurement Type Term Accession Number	OBI:0000424	GO:0010467	OBI:0000615
Study Assay Measurement Type Term Source REF	ERO	OBI	OBI
Study Assay Technology Type	RNA sequencing	real-time PCR	flow cytometry
Study Assay Technology Type Term Accession Number	ERO:0001658	ERO:0001075	CHMO:0000061
Study Assay Technology Type Term Source REF	ERO	ERO	CHMO
Study Assay Technology Platform	instrument; manufacturer	instrument; manufacturer	instrument; manufacturer
Study Assay File Name	a_Franco379A_RNA.txt	a_Franco379A_qPCR.txt	a_Franco379A_flowCyt.txt
STUDY PROTOCOLS
Study Protocol Name	Blood collection	RNA sequencing	Data processing	qPCR	Analysis of eosinophil apoptosis and viability by flow cytometry	Analysis of eosinophil cell-surface proteins by flow cytometry
Study Protocol Type	sample collection protocol	RNA sequencing	data transformation	Real Time PCR	flow cytometry	flow cytometry
Study Protocol Type Term Accession Number	http://www.ebi.ac.uk/efo/EFO_0005518	ERO:0001658	OBI:0200000	NCIT:C51962	CHMO:0000061	CHMO:0000061
Study Protocol Type Term Source REF	EFO	ERO	ERO	NCIT	CHMO	CHMO
Study Protocol Description						
Study Protocol URI	""	""	""	""	""	""
Study Protocol Version						
Study Protocol Parameters Name	""	instrument; manufacturer	""	instrument; manufacturer	instrument; manufacturer	instrument; manufacturer
Study Protocol Parameters Name Term Accession Number	""	""	""	""	""	""
Study Protocol Parameters Name Term Source REF	""	""	""	""	""	""
Study Protocol Components Name	""	""	""	""	""	""
Study Protocol Components Type	""	""	""	""	""	""
Study Protocol Components Type Term Accession Number	""	""	""	""	""	""
Study Protocol Components Type Term Source REF	""	""	""	""	""	""
STUDY CONTACTS
Study Person Last Name	Gadkari	Makiya	Legrand	Stokes	Brown	Howe	Khoury	Hu	Klion	Franco
Study Person First Name	Manasi	Michelle A.	Fanny	Kindra	Thomas	Katherine	Paneez	Zonghui	Amy	Luis M.
Study Person Mid Initials										
Study Person Email	""	""	""	""	""	""	""	""	""	luis.franco@nih.gov
Study Person Phone										
Study Person Fax										
Study Person Address										
Study Person Affiliation	Laboratory of Immune System Biology, National Institute of Allergy and Infectious Diseases, National Institutes of Health, 4 Memorial Drive, Building 4, Room 138, Bethesda, MD 20892, USA	Human Eosinophil Section, Laboratory of Parasitic Diseases. National Institute of Allergy and Infectious Diseases, National Institutes of Health, 4 Memorial Drive, Building 4, Room B1-28, Bethesda, MD 20892, USA	Human Eosinophil Section, Laboratory of Parasitic Diseases. National Institute of Allergy and Infectious Diseases, National Institutes of Health, 4 Memorial Drive, Building 4, Room B1-28, Bethesda, MD 20892, USA	Human Eosinophil Section, Laboratory of Parasitic Diseases. National Institute of Allergy and Infectious Diseases, National Institutes of Health, 4 Memorial Drive, Building 4, Room B1-28, Bethesda, MD 20892, USA	Clinical Parasitology Unit, Laboratory of Parasitic Diseases, National Institute of Allergy and Infectious Diseases, National Institutes of Health. 10 Center Drive, Building 10, Room 6D44, Bethesda, MD 20892, USA	Laboratory of Clinical Immunology and Microbiology. National Institute of Allergy and Infectious Diseases, National Institutes of Health, 10 Center Drive, Building 10, Room 12C103, Bethesda, MD 20892, USA	Human Eosinophil Section, Laboratory of Parasitic Diseases. National Institute of Allergy and Infectious Diseases, National Institutes of Health, 4 Memorial Drive, Building 4, Room B1-28, Bethesda, MD 20892, USA	Bioinformatics Research Branch, National Institute of Allergy and Infectious Diseases, National Institutes of Health, 5601 Fishers Lane, Rockville, MD 20892, USA	Human Eosinophil Section, Laboratory of Parasitic Diseases. National Institute of Allergy and Infectious Diseases, National Institutes of Health, 4 Memorial Drive, Building 4, Room B1-28, Bethesda, MD 20892, USA	Laboratory of Immune System Biology, National Institute of Allergy and Infectious Diseases, National Institutes of Health, 4 Memorial Drive, Building 4, Room 138, Bethesda, MD 20892, USA
Study Person Roles										
Study Person Roles Term Accession Number										
Study Person Roles Term Source REF										
Comment[Study Person ORCID]		0000-0002-5673-3815				0000-0002-5814-2795				
Comment[Funder]										
Comment[FundRef ID]										
Comment[Funder Term Source REF]										
Comment[Grant Identifier]										
