# Supplementary material for: Transcript- and protein-level analyses of the response of human eosinophils to glucocorticoids
Source: Sci Data. 2018 Dec 4;5:180275. doi: 10.1038/sdata.2018.275 (PMC6278693; doi:10.1038/sdata.2018.275)
Supplement: Supplementary file 1 [file sdata2018275-isa1.zip › s_Franco379A_study.txt]

Source Name	Characteristics[organism]	Term Source REF	Term Accession Number	Characteristics[organism part]	Term Source REF	Term Accession Number	Protocol REF	Comment[cohort]	Sample Name	Factor Value[age in years]	Factor Value[sex]	Factor Value[race]	Factor Value[baseline absolute eosinophil count]	Factor Value[treatment and dose]	Factor Value[treatment timing]
donor with hypereosinophilia of Unknown Significance	Homo sapiens	NCBITaxon	NCBITaxon:9606	blood	UBERON	UBERON:0000178	Blood collection	1	patient_1	34	male	White	2180	Prednisone 1 mg/kg	0; 30; 60; 120 mins after treatment
donor with hypereosinophilia of Unknown Significance	Homo sapiens	NCBITaxon	NCBITaxon:9606	blood	UBERON	UBERON:0000178	Blood collection	1	patient_2	69	male	White	2060	Prednisone 1 mg/kg	0; 30; 60; 120 mins after treatment
donor with hypereosinophilia of Unknown Significance	Homo sapiens	NCBITaxon	NCBITaxon:9606	blood	UBERON	UBERON:0000178	Blood collection	1	patient_3	35	female	White	3340	Prednisone 1 mg/kg	0; 30; 60; 120 mins after treatment
normal donor	Homo sapiens	NCBITaxon	NCBITaxon:9606	blood	UBERON	UBERON:0000178	Blood collection	2	patient_4	33	female	White	200	None	0; 30; 60; 120 mins after treatment
normal donor	Homo sapiens	NCBITaxon	NCBITaxon:9606	blood	UBERON	UBERON:0000178	Blood collection	2	patient_5	46	male	White	151	None	0; 30; 60; 120 mins after treatment
normal donor	Homo sapiens	NCBITaxon	NCBITaxon:9606	blood	UBERON	UBERON:0000178	Blood collection	2	patient_6	33	male	Asian	170	None	0; 30; 60; 120 mins after treatment
donor with hypereosinophilia of Unknown Significance	Homo sapiens	NCBITaxon	NCBITaxon:9606	blood	UBERON	UBERON:0000178	Blood collection	2	patient_7	35	male	White	1470	None	0; 30; 60; 120 mins after treatment
normal donor	Homo sapiens	NCBITaxon	NCBITaxon:9606	blood	UBERON	UBERON:0000178	Blood collection	2	patient_8	29	male	White	380	None	0; 30; 60; 120 mins after treatment
donor with hypereosinophilic syndrome	Homo sapiens	NCBITaxon	NCBITaxon:9606	blood	UBERON	UBERON:0000178	Blood collection	3	patient_9	45	female	White	1660	Prednisone 1 mg/kg	0; 120 mins after treatment
normal donor	Homo sapiens	NCBITaxon	NCBITaxon:9606	blood	UBERON	UBERON:0000178	Blood collection	3	patient_10	47	male	African American	120	Methylprednisolone 250 mg	0; 60; 120 mins after treatment
normal donor	Homo sapiens	NCBITaxon	NCBITaxon:9606	blood	UBERON	UBERON:0000178	Blood collection	3	patient_11	25	male	Asian	260	Methylprednisolone 250 mg	0; 60; 120 mins after treatment
normal donor	Homo sapiens	NCBITaxon	NCBITaxon:9606	blood	UBERON	UBERON:0000178	Blood collection	4	patient_12	64	male	White	70	None	0; 120 mins after treatment
normal donor	Homo sapiens	NCBITaxon	NCBITaxon:9606	blood	UBERON	UBERON:0000178	Blood collection	4	patient_13	31	male	White	410	None	0; 120 mins after treatment
normal donor	Homo sapiens	NCBITaxon	NCBITaxon:9606	blood	UBERON	UBERON:0000178	Blood collection	4	patient_14	50	female	Asian	140	None	0; 120 mins after treatment
normal donor	Homo sapiens	NCBITaxon	NCBITaxon:9606	blood	UBERON	UBERON:0000178	Blood collection	4	patient_15	25	male	Asian	200	None	0; 120 mins after treatment
normal donor	Homo sapiens	NCBITaxon	NCBITaxon:9606	blood	UBERON	UBERON:0000178	Blood collection	4	patient_16	39	female	White	240	None	0; 120 mins after treatment
normal donor	Homo sapiens	NCBITaxon	NCBITaxon:9606	blood	UBERON	UBERON:0000178	Blood collection	4	patient_17	47	male	White	610	None	0; 120 mins after treatment
