# Supplementary material for: Transcript- and protein-level analyses of the response of human eosinophils to glucocorticoids
Source: Sci Data. 2018 Dec 4;5:180275. doi: 10.1038/sdata.2018.275 (PMC6278693; doi:10.1038/sdata.2018.275)
Supplement: Supplementary file 1 [file sdata2018275-isa1.zip › a_Franco379A_RNA.txt]

Sample Name	Protocol REF	Parameter Value[instrument]	Parameter Value[manufacturer]	Assay Name	Raw Data File	Comment[Data Repository]	Comment[Data Record Accession]	Comment[Data Record URI]	Protocol REF	Derived Data File	Comment[Data Repository]	Comment[Data Record Accession]	Comment[Data Record URI]
patient_1	RNA sequencing	HiSeq 2000	Illumina	RNA raw data for patient_1 prior to prednisone treatment	SRX3786051	NCBI Sequence Read Archive	SRP135489	http://identifiers.org/ncbi/insdc.sra:SRP135489	Data processing	GSM3039712	Gene Expression Omnibus	GSE111789	http://identifiers.org/geo:GSE111789
patient_1	RNA sequencing	HiSeq 2000	Illumina	RNA raw data for patient_1 30 mins after prednisone treatment	SRX3786052	NCBI Sequence Read Archive	SRP135489	http://identifiers.org/ncbi/insdc.sra:SRP135489	Data processing	GSM3039713	Gene Expression Omnibus	GSE111789	http://identifiers.org/geo:GSE111789
patient_1	RNA sequencing	HiSeq 2000	Illumina	RNA raw data for patient_1 60 mins after prednisone treatement	SRX3786053	NCBI Sequence Read Archive	SRP135489	http://identifiers.org/ncbi/insdc.sra:SRP135489	Data processing	GSM3039714	Gene Expression Omnibus	GSE111789	http://identifiers.org/geo:GSE111789
patient_1	RNA sequencing	HiSeq 2000	Illumina	RNA raw data for patient_1 120 mins after prednisone treatement	SRX3786054	NCBI Sequence Read Archive	SRP135489	http://identifiers.org/ncbi/insdc.sra:SRP135489	Data processing	GSM3039715	Gene Expression Omnibus	GSE111789	http://identifiers.org/geo:GSE111789
patient_2	RNA sequencing	HiSeq 2000	Illumina	RNA raw data for patient_2 prior to prednisone treatment	SRX3786055	NCBI Sequence Read Archive	SRP135489	http://identifiers.org/ncbi/insdc.sra:SRP135489	Data processing	GSM3039716	Gene Expression Omnibus	GSE111789	http://identifiers.org/geo:GSE111789
patient_2	RNA sequencing	HiSeq 2000	Illumina	RNA raw data for patient_2 30 mins after prednisone treatment	SRX3786056	NCBI Sequence Read Archive	SRP135489	http://identifiers.org/ncbi/insdc.sra:SRP135489	Data processing	GSM3039717	Gene Expression Omnibus	GSE111789	http://identifiers.org/geo:GSE111789
patient_2	RNA sequencing	HiSeq 2000	Illumina	RNA raw data for patient_2 60 mins after prednisone treatement	SRX3786057	NCBI Sequence Read Archive	SRP135489	http://identifiers.org/ncbi/insdc.sra:SRP135489	Data processing	GSM3039718	Gene Expression Omnibus	GSE111789	http://identifiers.org/geo:GSE111789
patient_2	RNA sequencing	HiSeq 2000	Illumina	RNA raw data for patient_2 120 mins after prednisone treatement	SRX3786058	NCBI Sequence Read Archive	SRP135489	http://identifiers.org/ncbi/insdc.sra:SRP135489	Data processing	GSM3039719	Gene Expression Omnibus	GSE111789	http://identifiers.org/geo:GSE111789
patient_3	RNA sequencing	HiSeq 2000	Illumina	RNA raw data for patient_3 prior to prednisone treatment	SRX3786059	NCBI Sequence Read Archive	SRP135489	http://identifiers.org/ncbi/insdc.sra:SRP135489	Data processing	GSM3039720	Gene Expression Omnibus	GSE111789	http://identifiers.org/geo:GSE111789
patient_3	RNA sequencing	HiSeq 2000	Illumina	RNA raw data for patient_3 30 mins after prednisone treatment	SRX3786060	NCBI Sequence Read Archive	SRP135489	http://identifiers.org/ncbi/insdc.sra:SRP135489	Data processing	GSM3039721	Gene Expression Omnibus	GSE111789	http://identifiers.org/geo:GSE111789
patient_3	RNA sequencing	HiSeq 2000	Illumina	RNA raw data for patient_3 60 mins after prednisone treatement	SRX3786061	NCBI Sequence Read Archive	SRP135489	http://identifiers.org/ncbi/insdc.sra:SRP135489	Data processing	GSM3039722	Gene Expression Omnibus	GSE111789	http://identifiers.org/geo:GSE111789
patient_3	RNA sequencing	HiSeq 2000	Illumina	RNA raw data for patient_3 120 mins after prednisone treatement	SRX3786062	NCBI Sequence Read Archive	SRP135489	http://identifiers.org/ncbi/insdc.sra:SRP135489	Data processing	GSM3039723	Gene Expression Omnibus	GSE111789	http://identifiers.org/geo:GSE111789
