# Supplementary material for: Transcript- and protein-level analyses of the response of human eosinophils to glucocorticoids
Source: Sci Data. 2018 Dec 4;5:180275. doi: 10.1038/sdata.2018.275 (PMC6278693; doi:10.1038/sdata.2018.275)
Supplement: Supplementary file 1 [file sdata2018275-isa1.zip › a_Franco379A_qPCR.txt]

Sample Name	Protocol REF	Parameter Value[instrument]	Parameter Value[manufacturer]	Assay Name	Raw Data File	Comment[Data Repository]	Comment[Data Record Accession]	Comment[Data Record URI]
patient_4	qPCR	QuantStudio6 Flex System	Applied Biosystems	patient_4_Media_30_min	Eos_qPCR_data_for_upload_18JUL2018.xlsx	figshare	10.6084/m9.figshare.6826775.v2	https://doi.org/10.6084/m9.figshare.6826775.v2
patient_4	qPCR	QuantStudio6 Flex System	Applied Biosystems	patient_4_DEX _5uM_30_min	Eos_qPCR_data_for_upload_18JUL2018.xlsx	figshare	10.6084/m9.figshare.6826775.v2	https://doi.org/10.6084/m9.figshare.6826775.v2
patient_4	qPCR	QuantStudio6 Flex System	Applied Biosystems	patient_4_Media_60_min	Eos_qPCR_data_for_upload_18JUL2018.xlsx	figshare	10.6084/m9.figshare.6826775.v2	https://doi.org/10.6084/m9.figshare.6826775.v2
patient_4	qPCR	QuantStudio6 Flex System	Applied Biosystems	patient_4_DEX _5uM_60_min	Eos_qPCR_data_for_upload_18JUL2018.xlsx	figshare	10.6084/m9.figshare.6826775.v2	https://doi.org/10.6084/m9.figshare.6826775.v2
patient_4	qPCR	QuantStudio6 Flex System	Applied Biosystems	patient_4_Media_120_min	Eos_qPCR_data_for_upload_18JUL2018.xlsx	figshare	10.6084/m9.figshare.6826775.v2	https://doi.org/10.6084/m9.figshare.6826775.v2
patient_4	qPCR	QuantStudio6 Flex System	Applied Biosystems	patient_4_DEX _5uM_120_min	Eos_qPCR_data_for_upload_18JUL2018.xlsx	figshare	10.6084/m9.figshare.6826775.v2	https://doi.org/10.6084/m9.figshare.6826775.v2
patient_5	qPCR	QuantStudio6 Flex System	Applied Biosystems	patient_5_Media_60_min	Eos_qPCR_data_for_upload_18JUL2018.xlsx	figshare	10.6084/m9.figshare.6826775.v2	https://doi.org/10.6084/m9.figshare.6826775.v2
patient_5	qPCR	QuantStudio6 Flex System	Applied Biosystems	patient_5_DEX _5uM_60_min	Eos_qPCR_data_for_upload_18JUL2018.xlsx	figshare	10.6084/m9.figshare.6826775.v2	https://doi.org/10.6084/m9.figshare.6826775.v2
patient_5	qPCR	QuantStudio6 Flex System	Applied Biosystems	patient_5_Media_120_min	Eos_qPCR_data_for_upload_18JUL2018.xlsx	figshare	10.6084/m9.figshare.6826775.v2	https://doi.org/10.6084/m9.figshare.6826775.v2
patient_5	qPCR	QuantStudio6 Flex System	Applied Biosystems	patient_5_DEX _5uM_120_min	Eos_qPCR_data_for_upload_18JUL2018.xlsx	figshare	10.6084/m9.figshare.6826775.v2	https://doi.org/10.6084/m9.figshare.6826775.v2
patient_6	qPCR	QuantStudio6 Flex System	Applied Biosystems	patient_6_Media_30_min	Eos_qPCR_data_for_upload_18JUL2018.xlsx	figshare	10.6084/m9.figshare.6826775.v2	https://doi.org/10.6084/m9.figshare.6826775.v2
patient_6	qPCR	QuantStudio6 Flex System	Applied Biosystems	patient_6_DEX _5uM_30_min	Eos_qPCR_data_for_upload_18JUL2018.xlsx	figshare	10.6084/m9.figshare.6826775.v2	https://doi.org/10.6084/m9.figshare.6826775.v2
patient_6	qPCR	QuantStudio6 Flex System	Applied Biosystems	patient_6_Media_60_min	Eos_qPCR_data_for_upload_18JUL2018.xlsx	figshare	10.6084/m9.figshare.6826775.v2	https://doi.org/10.6084/m9.figshare.6826775.v2
patient_6	qPCR	QuantStudio6 Flex System	Applied Biosystems	patient_6_DEX _5uM_60_min	Eos_qPCR_data_for_upload_18JUL2018.xlsx	figshare	10.6084/m9.figshare.6826775.v2	https://doi.org/10.6084/m9.figshare.6826775.v2
patient_6	qPCR	QuantStudio6 Flex System	Applied Biosystems	patient_6_Media_120_min	Eos_qPCR_data_for_upload_18JUL2018.xlsx	figshare	10.6084/m9.figshare.6826775.v2	https://doi.org/10.6084/m9.figshare.6826775.v2
patient_6	qPCR	QuantStudio6 Flex System	Applied Biosystems	patient_6_DEX _5uM_120_min	Eos_qPCR_data_for_upload_18JUL2018.xlsx	figshare	10.6084/m9.figshare.6826775.v2	https://doi.org/10.6084/m9.figshare.6826775.v2
patient_7	qPCR	QuantStudio6 Flex System	Applied Biosystems	patient_7_Media_30_min	Eos_qPCR_data_for_upload_18JUL2018.xlsx	figshare	10.6084/m9.figshare.6826775.v2	https://doi.org/10.6084/m9.figshare.6826775.v2
patient_7	qPCR	QuantStudio6 Flex System	Applied Biosystems	patient_7_DEX _5uM_30_min	Eos_qPCR_data_for_upload_18JUL2018.xlsx	figshare	10.6084/m9.figshare.6826775.v2	https://doi.org/10.6084/m9.figshare.6826775.v2
patient_7	qPCR	QuantStudio6 Flex System	Applied Biosystems	patient_7_Media_60_min	Eos_qPCR_data_for_upload_18JUL2018.xlsx	figshare	10.6084/m9.figshare.6826775.v2	https://doi.org/10.6084/m9.figshare.6826775.v2
patient_7	qPCR	QuantStudio6 Flex System	Applied Biosystems	patient_7_DEX _5uM_60_min	Eos_qPCR_data_for_upload_18JUL2018.xlsx	figshare	10.6084/m9.figshare.6826775.v2	https://doi.org/10.6084/m9.figshare.6826775.v2
patient_7	qPCR	QuantStudio6 Flex System	Applied Biosystems	patient_7_Media_120_min	Eos_qPCR_data_for_upload_18JUL2018.xlsx	figshare	10.6084/m9.figshare.6826775.v2	https://doi.org/10.6084/m9.figshare.6826775.v2
patient_7	qPCR	QuantStudio6 Flex System	Applied Biosystems	patient_7_DEX _5uM_120_min	Eos_qPCR_data_for_upload_18JUL2018.xlsx	figshare	10.6084/m9.figshare.6826775.v2	https://doi.org/10.6084/m9.figshare.6826775.v2
patient_8	qPCR	QuantStudio6 Flex System	Applied Biosystems	patient_8_Media_60_min	Eos_qPCR_data_for_upload_18JUL2018.xlsx	figshare	10.6084/m9.figshare.6826775.v2	https://doi.org/10.6084/m9.figshare.6826775.v2
patient_8	qPCR	QuantStudio6 Flex System	Applied Biosystems	patient_8_DEX _5uM_60_min	Eos_qPCR_data_for_upload_18JUL2018.xlsx	figshare	10.6084/m9.figshare.6826775.v2	https://doi.org/10.6084/m9.figshare.6826775.v2
patient_8	qPCR	QuantStudio6 Flex System	Applied Biosystems	patient_8_Media_120_min	Eos_qPCR_data_for_upload_18JUL2018.xlsx	figshare	10.6084/m9.figshare.6826775.v2	https://doi.org/10.6084/m9.figshare.6826775.v2
patient_8	qPCR	QuantStudio6 Flex System	Applied Biosystems	patient_8_DEX _5uM_120_min	Eos_qPCR_data_for_upload_18JUL2018.xlsx	figshare	10.6084/m9.figshare.6826775.v2	https://doi.org/10.6084/m9.figshare.6826775.v2
