# Supplementary material for: Transcript- and protein-level analyses of the response of human eosinophils to glucocorticoids
Source: Sci Data. 2018 Dec 4;5:180275. doi: 10.1038/sdata.2018.275 (PMC6278693; doi:10.1038/sdata.2018.275)
Supplement: Supplementary file 1 [file sdata2018275-isa1.zip › a_Franco379A_flowCyt.txt]

Sample Name	Protocol REF	Parameter Value[instrument]	Parameter Value[manufacturer]	Assay Name	Raw Data File	Comment[Data Repository]	Comment[Data Record Accession]	Comment[Data Record URI]
patient_9	Analysis of eosinophil apoptosis and viability by flow cytometry	LSR II	Becton Dickinson	Patient_9_Baseline_None_Unstained	Patient_9_Baseline_None_Unstained.fcs	FlowRepository	FR-FCM-ZYNE	http://identifiers.org/flowrepository:FR-FCM-ZYNE
patient_9	Analysis of eosinophil apoptosis and viability by flow cytometry	LSR II	Becton Dickinson	Patient_9_Baseline_None_Unstained	Patient_9_Baseline_None_Unstained.fcs	FlowRepository	FR-FCM-ZYNE	http://identifiers.org/flowrepository:FR-FCM-ZYNE
patient_9	Analysis of eosinophil apoptosis and viability by flow cytometry	LSR II	Becton Dickinson	Patient_9_Baseline_None	Patient_9_Baseline_None.fcs	FlowRepository	FR-FCM-ZYNE	http://identifiers.org/flowrepository:FR-FCM-ZYNE
patient_9	Analysis of eosinophil apoptosis and viability by flow cytometry	LSR II	Becton Dickinson	Patient_9_Baseline_None	Patient_9_Baseline_None.fcs	FlowRepository	FR-FCM-ZYNE	http://identifiers.org/flowrepository:FR-FCM-ZYNE
patient_9	Analysis of eosinophil apoptosis and viability by flow cytometry	LSR II	Becton Dickinson	Patient_9_Baseline_120min_Prednisone	Patient_9_Baseline_120min_Prednisone.fcs	FlowRepository	FR-FCM-ZYNE	http://identifiers.org/flowrepository:FR-FCM-ZYNE
patient_9	Analysis of eosinophil apoptosis and viability by flow cytometry	LSR II	Becton Dickinson	Patient_9_Baseline_120min_Prednisone	Patient_9_Baseline_120min_Prednisone.fcs	FlowRepository	FR-FCM-ZYNE	http://identifiers.org/flowrepository:FR-FCM-ZYNE
patient_10	Analysis of eosinophil apoptosis and viability by flow cytometry	LSR II	Becton Dickinson	Patient_10_Baseline_None_Unstained	Patient_10_Baseline_None_Unstained.fcs	FlowRepository	FR-FCM-ZYNE	http://identifiers.org/flowrepository:FR-FCM-ZYNE
patient_10	Analysis of eosinophil apoptosis and viability by flow cytometry	LSR II	Becton Dickinson	Patient_10_Baseline_None_Unstained	Patient_10_Baseline_None_Unstained.fcs	FlowRepository	FR-FCM-ZYNE	http://identifiers.org/flowrepository:FR-FCM-ZYNE
patient_10	Analysis of eosinophil apoptosis and viability by flow cytometry	LSR II	Becton Dickinson	Patient_10_Baseline_None	Patient_10_Baseline_None.fcs	FlowRepository	FR-FCM-ZYNE	http://identifiers.org/flowrepository:FR-FCM-ZYNE
patient_10	Analysis of eosinophil apoptosis and viability by flow cytometry	LSR II	Becton Dickinson	Patient_10_Baseline_None	Patient_10_Baseline_None.fcs	FlowRepository	FR-FCM-ZYNE	http://identifiers.org/flowrepository:FR-FCM-ZYNE
patient_10	Analysis of eosinophil apoptosis and viability by flow cytometry	LSR II	Becton Dickinson	Patient_10_60min_None_Unstained	Patient_10_60min_None_Unstained.fcs	FlowRepository	FR-FCM-ZYNE	http://identifiers.org/flowrepository:FR-FCM-ZYNE
patient_10	Analysis of eosinophil apoptosis and viability by flow cytometry	LSR II	Becton Dickinson	Patient_10_60min_None_Unstained	Patient_10_60min_None_Unstained.fcs	FlowRepository	FR-FCM-ZYNE	http://identifiers.org/flowrepository:FR-FCM-ZYNE
patient_10	Analysis of eosinophil apoptosis and viability by flow cytometry	LSR II	Becton Dickinson	Patient_10_60min_MP	Patient_10_60min_MP.fcs	FlowRepository	FR-FCM-ZYNE	http://identifiers.org/flowrepository:FR-FCM-ZYNE
patient_10	Analysis of eosinophil apoptosis and viability by flow cytometry	LSR II	Becton Dickinson	Patient_10_60min_MP	Patient_10_60min_MP.fcs	FlowRepository	FR-FCM-ZYNE	http://identifiers.org/flowrepository:FR-FCM-ZYNE
patient_10	Analysis of eosinophil apoptosis and viability by flow cytometry	LSR II	Becton Dickinson	Patient_10_120min_None_Unstained	Patient_10_120min_None_Unstained.fcs	FlowRepository	FR-FCM-ZYNE	http://identifiers.org/flowrepository:FR-FCM-ZYNE
patient_10	Analysis of eosinophil apoptosis and viability by flow cytometry	LSR II	Becton Dickinson	Patient_10_120min_None_Unstained	Patient_10_120min_None_Unstained.fcs	FlowRepository	FR-FCM-ZYNE	http://identifiers.org/flowrepository:FR-FCM-ZYNE
patient_10	Analysis of eosinophil apoptosis and viability by flow cytometry	LSR II	Becton Dickinson	Patient_10_120min_MP	Patient_10_120min_MP.fcs	FlowRepository	FR-FCM-ZYNE	http://identifiers.org/flowrepository:FR-FCM-ZYNE
patient_10	Analysis of eosinophil apoptosis and viability by flow cytometry	LSR II	Becton Dickinson	Patient_10_120min_MP	Patient_10_120min_MP.fcs	FlowRepository	FR-FCM-ZYNE	http://identifiers.org/flowrepository:FR-FCM-ZYNE
patient_11	Analysis of eosinophil apoptosis and viability by flow cytometry	LSR II	Becton Dickinson	Patient_11_Baseline_None_Unstained	Patient_11_Baseline_None_Unstained.fcs	FlowRepository	FR-FCM-ZYNE	http://identifiers.org/flowrepository:FR-FCM-ZYNE
patient_11	Analysis of eosinophil apoptosis and viability by flow cytometry	LSR II	Becton Dickinson	Patient_11_Baseline_None_Unstained	Patient_11_Baseline_None_Unstained.fcs	FlowRepository	FR-FCM-ZYNE	http://identifiers.org/flowrepository:FR-FCM-ZYNE
patient_11	Analysis of eosinophil apoptosis and viability by flow cytometry	LSR II	Becton Dickinson	Patient_11_Baseline_None	Patient_11_Baseline_None.fcs	FlowRepository	FR-FCM-ZYNE	http://identifiers.org/flowrepository:FR-FCM-ZYNE
patient_11	Analysis of eosinophil apoptosis and viability by flow cytometry	LSR II	Becton Dickinson	Patient_11_Baseline_None	Patient_11_Baseline_None.fcs	FlowRepository	FR-FCM-ZYNE	http://identifiers.org/flowrepository:FR-FCM-ZYNE
patient_11	Analysis of eosinophil apoptosis and viability by flow cytometry	LSR II	Becton Dickinson	Patient_11_60min_None_Unstained	Patient_11_60min_None_Unstained.fcs	FlowRepository	FR-FCM-ZYNE	http://identifiers.org/flowrepository:FR-FCM-ZYNE
patient_11	Analysis of eosinophil apoptosis and viability by flow cytometry	LSR II	Becton Dickinson	Patient_11_60min_None_Unstained	Patient_11_60min_None_Unstained.fcs	FlowRepository	FR-FCM-ZYNE	http://identifiers.org/flowrepository:FR-FCM-ZYNE
patient_11	Analysis of eosinophil apoptosis and viability by flow cytometry	LSR II	Becton Dickinson	Patient_11_60min_MP	Patient_11_60min_MP.fcs	FlowRepository	FR-FCM-ZYNE	http://identifiers.org/flowrepository:FR-FCM-ZYNE
patient_11	Analysis of eosinophil apoptosis and viability by flow cytometry	LSR II	Becton Dickinson	Patient_11_60min_MP	Patient_11_60min_MP.fcs	FlowRepository	FR-FCM-ZYNE	http://identifiers.org/flowrepository:FR-FCM-ZYNE
patient_11	Analysis of eosinophil apoptosis and viability by flow cytometry	LSR II	Becton Dickinson	Patient_11_120min_None_Unstained	Patient_11_120min_None_Unstained.fcs	FlowRepository	FR-FCM-ZYNE	http://identifiers.org/flowrepository:FR-FCM-ZYNE
patient_11	Analysis of eosinophil apoptosis and viability by flow cytometry	LSR II	Becton Dickinson	Patient_11_120min_None_Unstained	Patient_11_120min_None_Unstained.fcs	FlowRepository	FR-FCM-ZYNE	http://identifiers.org/flowrepository:FR-FCM-ZYNE
patient_11	Analysis of eosinophil apoptosis and viability by flow cytometry	LSR II	Becton Dickinson	Patient_11_120min_MP	Patient_11_120min_MP.fcs	FlowRepository	FR-FCM-ZYNE	http://identifiers.org/flowrepository:FR-FCM-ZYNE
patient_11	Analysis of eosinophil apoptosis and viability by flow cytometry	LSR II	Becton Dickinson	Patient_11_120min_MP	Patient_11_120min_MP.fcs	FlowRepository	FR-FCM-ZYNE	http://identifiers.org/flowrepository:FR-FCM-ZYNE
patient_12	Analysis of eosinophil cell-surface proteins by flow cytometry	LSR II	Becton Dickinson	Patient_12_Baseline_Unstained	Patient_12_Unstained.fcs	FlowRepository	FR-FCM-ZYND	http://identifiers.org/flowrepository:FR-FCM-ZYND
patient_12	Analysis of eosinophil cell-surface proteins by flow cytometry	LSR II	Becton Dickinson	Patient_12_Baseline_Unstained	Patient_12_Unstained.fcs	FlowRepository	FR-FCM-ZYND	http://identifiers.org/flowrepository:FR-FCM-ZYND
patient_12	Analysis of eosinophil cell-surface proteins by flow cytometry	LSR II	Becton Dickinson	Patient_12_Baseline_None	Patient_12_Baseline_None.fcs	FlowRepository	FR-FCM-ZYND	http://identifiers.org/flowrepository:FR-FCM-ZYND
patient_12	Analysis of eosinophil cell-surface proteins by flow cytometry	LSR II	Becton Dickinson	Patient_12_Baseline_None	Patient_12_Baseline_None.fcs	FlowRepository	FR-FCM-ZYND	http://identifiers.org/flowrepository:FR-FCM-ZYND
patient_12	Analysis of eosinophil cell-surface proteins by flow cytometry	LSR II	Becton Dickinson	Patient_12_Baseline_None	Patient_12_Baseline_None.fcs	FlowRepository	FR-FCM-ZYND	http://identifiers.org/flowrepository:FR-FCM-ZYND
patient_12	Analysis of eosinophil cell-surface proteins by flow cytometry	LSR II	Becton Dickinson	Patient_12_Baseline_None	Patient_12_Baseline_None.fcs	FlowRepository	FR-FCM-ZYND	http://identifiers.org/flowrepository:FR-FCM-ZYND
patient_12	Analysis of eosinophil cell-surface proteins by flow cytometry	LSR II	Becton Dickinson	Patient_12_Baseline_None	Patient_12_Baseline_None.fcs	FlowRepository	FR-FCM-ZYND	http://identifiers.org/flowrepository:FR-FCM-ZYND
patient_12	Analysis of eosinophil cell-surface proteins by flow cytometry	LSR II	Becton Dickinson	Patient_12_120min_VH	Patient_12_120min_VH.fcs	FlowRepository	FR-FCM-ZYND	http://identifiers.org/flowrepository:FR-FCM-ZYND
patient_12	Analysis of eosinophil cell-surface proteins by flow cytometry	LSR II	Becton Dickinson	Patient_12_120min_VH	Patient_12_120min_VH.fcs	FlowRepository	FR-FCM-ZYND	http://identifiers.org/flowrepository:FR-FCM-ZYND
patient_12	Analysis of eosinophil cell-surface proteins by flow cytometry	LSR II	Becton Dickinson	Patient_12_120min_VH	Patient_12_120min_VH.fcs	FlowRepository	FR-FCM-ZYND	http://identifiers.org/flowrepository:FR-FCM-ZYND
patient_12	Analysis of eosinophil cell-surface proteins by flow cytometry	LSR II	Becton Dickinson	Patient_12_120min_VH	Patient_12_120min_VH.fcs	FlowRepository	FR-FCM-ZYND	http://identifiers.org/flowrepository:FR-FCM-ZYND
patient_12	Analysis of eosinophil cell-surface proteins by flow cytometry	LSR II	Becton Dickinson	Patient_12_120min_VH	Patient_12_120min_VH.fcs	FlowRepository	FR-FCM-ZYND	http://identifiers.org/flowrepository:FR-FCM-ZYND
patient_12	Analysis of eosinophil cell-surface proteins by flow cytometry	LSR II	Becton Dickinson	Patient_12_120min_MP20	Patient_12_120min_MP20.fcs	FlowRepository	FR-FCM-ZYND	http://identifiers.org/flowrepository:FR-FCM-ZYND
patient_12	Analysis of eosinophil cell-surface proteins by flow cytometry	LSR II	Becton Dickinson	Patient_12_120min_MP20	Patient_12_120min_MP20.fcs	FlowRepository	FR-FCM-ZYND	http://identifiers.org/flowrepository:FR-FCM-ZYND
patient_12	Analysis of eosinophil cell-surface proteins by flow cytometry	LSR II	Becton Dickinson	Patient_12_120min_MP20	Patient_12_120min_MP20.fcs	FlowRepository	FR-FCM-ZYND	http://identifiers.org/flowrepository:FR-FCM-ZYND
patient_12	Analysis of eosinophil cell-surface proteins by flow cytometry	LSR II	Becton Dickinson	Patient_12_120min_MP20	Patient_12_120min_MP20.fcs	FlowRepository	FR-FCM-ZYND	http://identifiers.org/flowrepository:FR-FCM-ZYND
patient_12	Analysis of eosinophil cell-surface proteins by flow cytometry	LSR II	Becton Dickinson	Patient_12_120min_MP20	Patient_12_120min_MP20.fcs	FlowRepository	FR-FCM-ZYND	http://identifiers.org/flowrepository:FR-FCM-ZYND
patient_12	Analysis of eosinophil cell-surface proteins by flow cytometry	LSR II	Becton Dickinson	Patient_12_120min_MP200	Patient_12_120min_MP200.fcs	FlowRepository	FR-FCM-ZYND	http://identifiers.org/flowrepository:FR-FCM-ZYND
patient_12	Analysis of eosinophil cell-surface proteins by flow cytometry	LSR II	Becton Dickinson	Patient_12_120min_MP200	Patient_12_120min_MP200.fcs	FlowRepository	FR-FCM-ZYND	http://identifiers.org/flowrepository:FR-FCM-ZYND
patient_12	Analysis of eosinophil cell-surface proteins by flow cytometry	LSR II	Becton Dickinson	Patient_12_120min_MP200	Patient_12_120min_MP200.fcs	FlowRepository	FR-FCM-ZYND	http://identifiers.org/flowrepository:FR-FCM-ZYND
patient_12	Analysis of eosinophil cell-surface proteins by flow cytometry	LSR II	Becton Dickinson	Patient_12_120min_MP200	Patient_12_120min_MP200.fcs	FlowRepository	FR-FCM-ZYND	http://identifiers.org/flowrepository:FR-FCM-ZYND
patient_12	Analysis of eosinophil cell-surface proteins by flow cytometry	LSR II	Becton Dickinson	Patient_12_120min_MP200	Patient_12_120min_MP200.fcs	FlowRepository	FR-FCM-ZYND	http://identifiers.org/flowrepository:FR-FCM-ZYND
patient_13	Analysis of eosinophil cell-surface proteins by flow cytometry	LSR II	Becton Dickinson	Patient_13_Baseline_Unstained	Patient_13_Unstained.fcs	FlowRepository	FR-FCM-ZYND	http://identifiers.org/flowrepository:FR-FCM-ZYND
patient_13	Analysis of eosinophil cell-surface proteins by flow cytometry	LSR II	Becton Dickinson	Patient_13_Baseline_Unstained	Patient_13_Unstained.fcs	FlowRepository	FR-FCM-ZYND	http://identifiers.org/flowrepository:FR-FCM-ZYND
patient_13	Analysis of eosinophil cell-surface proteins by flow cytometry	LSR II	Becton Dickinson	Patient_13_Baseline_None	Patient_13_Baseline_None.fcs	FlowRepository	FR-FCM-ZYND	http://identifiers.org/flowrepository:FR-FCM-ZYND
patient_13	Analysis of eosinophil cell-surface proteins by flow cytometry	LSR II	Becton Dickinson	Patient_13_Baseline_None	Patient_13_Baseline_None.fcs	FlowRepository	FR-FCM-ZYND	http://identifiers.org/flowrepository:FR-FCM-ZYND
patient_13	Analysis of eosinophil cell-surface proteins by flow cytometry	LSR II	Becton Dickinson	Patient_13_Baseline_None	Patient_13_Baseline_None.fcs	FlowRepository	FR-FCM-ZYND	http://identifiers.org/flowrepository:FR-FCM-ZYND
patient_13	Analysis of eosinophil cell-surface proteins by flow cytometry	LSR II	Becton Dickinson	Patient_13_Baseline_None	Patient_13_Baseline_None.fcs	FlowRepository	FR-FCM-ZYND	http://identifiers.org/flowrepository:FR-FCM-ZYND
patient_13	Analysis of eosinophil cell-surface proteins by flow cytometry	LSR II	Becton Dickinson	Patient_13_Baseline_None	Patient_13_Baseline_None.fcs	FlowRepository	FR-FCM-ZYND	http://identifiers.org/flowrepository:FR-FCM-ZYND
patient_13	Analysis of eosinophil cell-surface proteins by flow cytometry	LSR II	Becton Dickinson	Patient_13_120min_VH	Patient_13_120min_VH.fcs	FlowRepository	FR-FCM-ZYND	http://identifiers.org/flowrepository:FR-FCM-ZYND
patient_13	Analysis of eosinophil cell-surface proteins by flow cytometry	LSR II	Becton Dickinson	Patient_13_120min_VH	Patient_13_120min_VH.fcs	FlowRepository	FR-FCM-ZYND	http://identifiers.org/flowrepository:FR-FCM-ZYND
patient_13	Analysis of eosinophil cell-surface proteins by flow cytometry	LSR II	Becton Dickinson	Patient_13_120min_VH	Patient_13_120min_VH.fcs	FlowRepository	FR-FCM-ZYND	http://identifiers.org/flowrepository:FR-FCM-ZYND
patient_13	Analysis of eosinophil cell-surface proteins by flow cytometry	LSR II	Becton Dickinson	Patient_13_120min_VH	Patient_13_120min_VH.fcs	FlowRepository	FR-FCM-ZYND	http://identifiers.org/flowrepository:FR-FCM-ZYND
patient_13	Analysis of eosinophil cell-surface proteins by flow cytometry	LSR II	Becton Dickinson	Patient_13_120min_VH	Patient_13_120min_VH.fcs	FlowRepository	FR-FCM-ZYND	http://identifiers.org/flowrepository:FR-FCM-ZYND
patient_13	Analysis of eosinophil cell-surface proteins by flow cytometry	LSR II	Becton Dickinson	Patient_13_120min_MP20	Patient_13_120min_MP20.fcs	FlowRepository	FR-FCM-ZYND	http://identifiers.org/flowrepository:FR-FCM-ZYND
patient_13	Analysis of eosinophil cell-surface proteins by flow cytometry	LSR II	Becton Dickinson	Patient_13_120min_MP20	Patient_13_120min_MP20.fcs	FlowRepository	FR-FCM-ZYND	http://identifiers.org/flowrepository:FR-FCM-ZYND
patient_13	Analysis of eosinophil cell-surface proteins by flow cytometry	LSR II	Becton Dickinson	Patient_13_120min_MP20	Patient_13_120min_MP20.fcs	FlowRepository	FR-FCM-ZYND	http://identifiers.org/flowrepository:FR-FCM-ZYND
patient_13	Analysis of eosinophil cell-surface proteins by flow cytometry	LSR II	Becton Dickinson	Patient_13_120min_MP20	Patient_13_120min_MP20.fcs	FlowRepository	FR-FCM-ZYND	http://identifiers.org/flowrepository:FR-FCM-ZYND
patient_13	Analysis of eosinophil cell-surface proteins by flow cytometry	LSR II	Becton Dickinson	Patient_13_120min_MP20	Patient_13_120min_MP20.fcs	FlowRepository	FR-FCM-ZYND	http://identifiers.org/flowrepository:FR-FCM-ZYND
patient_13	Analysis of eosinophil cell-surface proteins by flow cytometry	LSR II	Becton Dickinson	Patient_13_120min_MP200	Patient_13_120min_MP200.fcs	FlowRepository	FR-FCM-ZYND	http://identifiers.org/flowrepository:FR-FCM-ZYND
patient_13	Analysis of eosinophil cell-surface proteins by flow cytometry	LSR II	Becton Dickinson	Patient_13_120min_MP200	Patient_13_120min_MP200.fcs	FlowRepository	FR-FCM-ZYND	http://identifiers.org/flowrepository:FR-FCM-ZYND
patient_13	Analysis of eosinophil cell-surface proteins by flow cytometry	LSR II	Becton Dickinson	Patient_13_120min_MP200	Patient_13_120min_MP200.fcs	FlowRepository	FR-FCM-ZYND	http://identifiers.org/flowrepository:FR-FCM-ZYND
patient_13	Analysis of eosinophil cell-surface proteins by flow cytometry	LSR II	Becton Dickinson	Patient_13_120min_MP200	Patient_13_120min_MP200.fcs	FlowRepository	FR-FCM-ZYND	http://identifiers.org/flowrepository:FR-FCM-ZYND
patient_13	Analysis of eosinophil cell-surface proteins by flow cytometry	LSR II	Becton Dickinson	Patient_13_120min_MP200	Patient_13_120min_MP200.fcs	FlowRepository	FR-FCM-ZYND	http://identifiers.org/flowrepository:FR-FCM-ZYND
patient_14	Analysis of eosinophil cell-surface proteins by flow cytometry	LSR II	Becton Dickinson	Patient_14_Baseline_Unstained	Patient_14_Unstained.fcs	FlowRepository	FR-FCM-ZYND	http://identifiers.org/flowrepository:FR-FCM-ZYND
patient_14	Analysis of eosinophil cell-surface proteins by flow cytometry	LSR II	Becton Dickinson	Patient_14_Baseline_Unstained	Patient_14_Unstained.fcs	FlowRepository	FR-FCM-ZYND	http://identifiers.org/flowrepository:FR-FCM-ZYND
patient_14	Analysis of eosinophil cell-surface proteins by flow cytometry	LSR II	Becton Dickinson	Patient_14_Baseline_None	Patient_14_Baseline_None.fcs	FlowRepository	FR-FCM-ZYND	http://identifiers.org/flowrepository:FR-FCM-ZYND
patient_14	Analysis of eosinophil cell-surface proteins by flow cytometry	LSR II	Becton Dickinson	Patient_14_Baseline_None	Patient_14_Baseline_None.fcs	FlowRepository	FR-FCM-ZYND	http://identifiers.org/flowrepository:FR-FCM-ZYND
patient_14	Analysis of eosinophil cell-surface proteins by flow cytometry	LSR II	Becton Dickinson	Patient_14_Baseline_None	Patient_14_Baseline_None.fcs	FlowRepository	FR-FCM-ZYND	http://identifiers.org/flowrepository:FR-FCM-ZYND
patient_14	Analysis of eosinophil cell-surface proteins by flow cytometry	LSR II	Becton Dickinson	Patient_14_Baseline_None	Patient_14_Baseline_None.fcs	FlowRepository	FR-FCM-ZYND	http://identifiers.org/flowrepository:FR-FCM-ZYND
patient_14	Analysis of eosinophil cell-surface proteins by flow cytometry	LSR II	Becton Dickinson	Patient_14_Baseline_None	Patient_14_Baseline_None.fcs	FlowRepository	FR-FCM-ZYND	http://identifiers.org/flowrepository:FR-FCM-ZYND
patient_14	Analysis of eosinophil cell-surface proteins by flow cytometry	LSR II	Becton Dickinson	Patient_14_120min_VH	Patient_14_120min_VH.fcs	FlowRepository	FR-FCM-ZYND	http://identifiers.org/flowrepository:FR-FCM-ZYND
patient_14	Analysis of eosinophil cell-surface proteins by flow cytometry	LSR II	Becton Dickinson	Patient_14_120min_VH	Patient_14_120min_VH.fcs	FlowRepository	FR-FCM-ZYND	http://identifiers.org/flowrepository:FR-FCM-ZYND
patient_14	Analysis of eosinophil cell-surface proteins by flow cytometry	LSR II	Becton Dickinson	Patient_14_120min_VH	Patient_14_120min_VH.fcs	FlowRepository	FR-FCM-ZYND	http://identifiers.org/flowrepository:FR-FCM-ZYND
patient_14	Analysis of eosinophil cell-surface proteins by flow cytometry	LSR II	Becton Dickinson	Patient_14_120min_VH	Patient_14_120min_VH.fcs	FlowRepository	FR-FCM-ZYND	http://identifiers.org/flowrepository:FR-FCM-ZYND
patient_14	Analysis of eosinophil cell-surface proteins by flow cytometry	LSR II	Becton Dickinson	Patient_14_120min_VH	Patient_14_120min_VH.fcs	FlowRepository	FR-FCM-ZYND	http://identifiers.org/flowrepository:FR-FCM-ZYND
patient_14	Analysis of eosinophil cell-surface proteins by flow cytometry	LSR II	Becton Dickinson	Patient_14_120min_MP20	Patient_14_120min_MP20.fcs	FlowRepository	FR-FCM-ZYND	http://identifiers.org/flowrepository:FR-FCM-ZYND
patient_14	Analysis of eosinophil cell-surface proteins by flow cytometry	LSR II	Becton Dickinson	Patient_14_120min_MP20	Patient_14_120min_MP20.fcs	FlowRepository	FR-FCM-ZYND	http://identifiers.org/flowrepository:FR-FCM-ZYND
patient_14	Analysis of eosinophil cell-surface proteins by flow cytometry	LSR II	Becton Dickinson	Patient_14_120min_MP20	Patient_14_120min_MP20.fcs	FlowRepository	FR-FCM-ZYND	http://identifiers.org/flowrepository:FR-FCM-ZYND
patient_14	Analysis of eosinophil cell-surface proteins by flow cytometry	LSR II	Becton Dickinson	Patient_14_120min_MP20	Patient_14_120min_MP20.fcs	FlowRepository	FR-FCM-ZYND	http://identifiers.org/flowrepository:FR-FCM-ZYND
patient_14	Analysis of eosinophil cell-surface proteins by flow cytometry	LSR II	Becton Dickinson	Patient_14_120min_MP20	Patient_14_120min_MP20.fcs	FlowRepository	FR-FCM-ZYND	http://identifiers.org/flowrepository:FR-FCM-ZYND
patient_14	Analysis of eosinophil cell-surface proteins by flow cytometry	LSR II	Becton Dickinson	Patient_14_120min_MP200	Patient_14_120min_MP200.fcs	FlowRepository	FR-FCM-ZYND	http://identifiers.org/flowrepository:FR-FCM-ZYND
patient_14	Analysis of eosinophil cell-surface proteins by flow cytometry	LSR II	Becton Dickinson	Patient_14_120min_MP200	Patient_14_120min_MP200.fcs	FlowRepository	FR-FCM-ZYND	http://identifiers.org/flowrepository:FR-FCM-ZYND
patient_14	Analysis of eosinophil cell-surface proteins by flow cytometry	LSR II	Becton Dickinson	Patient_14_120min_MP200	Patient_14_120min_MP200.fcs	FlowRepository	FR-FCM-ZYND	http://identifiers.org/flowrepository:FR-FCM-ZYND
patient_14	Analysis of eosinophil cell-surface proteins by flow cytometry	LSR II	Becton Dickinson	Patient_14_120min_MP200	Patient_14_120min_MP200.fcs	FlowRepository	FR-FCM-ZYND	http://identifiers.org/flowrepository:FR-FCM-ZYND
patient_14	Analysis of eosinophil cell-surface proteins by flow cytometry	LSR II	Becton Dickinson	Patient_14_120min_MP200	Patient_14_120min_MP200.fcs	FlowRepository	FR-FCM-ZYND	http://identifiers.org/flowrepository:FR-FCM-ZYND
patient_15	Analysis of eosinophil cell-surface proteins by flow cytometry	LSR II	Becton Dickinson	Patient_15_Baseline_Unstained	Patient_15_Unstained.fcs	FlowRepository	FR-FCM-ZYND	http://identifiers.org/flowrepository:FR-FCM-ZYND
patient_15	Analysis of eosinophil cell-surface proteins by flow cytometry	LSR II	Becton Dickinson	Patient_15_Baseline_Unstained	Patient_15_Unstained.fcs	FlowRepository	FR-FCM-ZYND	http://identifiers.org/flowrepository:FR-FCM-ZYND
patient_15	Analysis of eosinophil cell-surface proteins by flow cytometry	LSR II	Becton Dickinson	Patient_15_Baseline_None	Patient_15_Baseline_None.fcs	FlowRepository	FR-FCM-ZYND	http://identifiers.org/flowrepository:FR-FCM-ZYND
patient_15	Analysis of eosinophil cell-surface proteins by flow cytometry	LSR II	Becton Dickinson	Patient_15_Baseline_None	Patient_15_Baseline_None.fcs	FlowRepository	FR-FCM-ZYND	http://identifiers.org/flowrepository:FR-FCM-ZYND
patient_15	Analysis of eosinophil cell-surface proteins by flow cytometry	LSR II	Becton Dickinson	Patient_15_Baseline_None	Patient_15_Baseline_None.fcs	FlowRepository	FR-FCM-ZYND	http://identifiers.org/flowrepository:FR-FCM-ZYND
patient_15	Analysis of eosinophil cell-surface proteins by flow cytometry	LSR II	Becton Dickinson	Patient_15_Baseline_None	Patient_15_Baseline_None.fcs	FlowRepository	FR-FCM-ZYND	http://identifiers.org/flowrepository:FR-FCM-ZYND
patient_15	Analysis of eosinophil cell-surface proteins by flow cytometry	LSR II	Becton Dickinson	Patient_15_Baseline_None	Patient_15_Baseline_None.fcs	FlowRepository	FR-FCM-ZYND	http://identifiers.org/flowrepository:FR-FCM-ZYND
patient_15	Analysis of eosinophil cell-surface proteins by flow cytometry	LSR II	Becton Dickinson	Patient_15_120min_VH	Patient_15_120min_VH.fcs	FlowRepository	FR-FCM-ZYND	http://identifiers.org/flowrepository:FR-FCM-ZYND
patient_15	Analysis of eosinophil cell-surface proteins by flow cytometry	LSR II	Becton Dickinson	Patient_15_120min_VH	Patient_15_120min_VH.fcs	FlowRepository	FR-FCM-ZYND	http://identifiers.org/flowrepository:FR-FCM-ZYND
patient_15	Analysis of eosinophil cell-surface proteins by flow cytometry	LSR II	Becton Dickinson	Patient_15_120min_VH	Patient_15_120min_VH.fcs	FlowRepository	FR-FCM-ZYND	http://identifiers.org/flowrepository:FR-FCM-ZYND
patient_15	Analysis of eosinophil cell-surface proteins by flow cytometry	LSR II	Becton Dickinson	Patient_15_120min_VH	Patient_15_120min_VH.fcs	FlowRepository	FR-FCM-ZYND	http://identifiers.org/flowrepository:FR-FCM-ZYND
patient_15	Analysis of eosinophil cell-surface proteins by flow cytometry	LSR II	Becton Dickinson	Patient_15_120min_VH	Patient_15_120min_VH.fcs	FlowRepository	FR-FCM-ZYND	http://identifiers.org/flowrepository:FR-FCM-ZYND
patient_15	Analysis of eosinophil cell-surface proteins by flow cytometry	LSR II	Becton Dickinson	Patient_15_120min_MP20	Patient_15_120min_MP20.fcs	FlowRepository	FR-FCM-ZYND	http://identifiers.org/flowrepository:FR-FCM-ZYND
patient_15	Analysis of eosinophil cell-surface proteins by flow cytometry	LSR II	Becton Dickinson	Patient_15_120min_MP20	Patient_15_120min_MP20.fcs	FlowRepository	FR-FCM-ZYND	http://identifiers.org/flowrepository:FR-FCM-ZYND
patient_15	Analysis of eosinophil cell-surface proteins by flow cytometry	LSR II	Becton Dickinson	Patient_15_120min_MP20	Patient_15_120min_MP20.fcs	FlowRepository	FR-FCM-ZYND	http://identifiers.org/flowrepository:FR-FCM-ZYND
patient_15	Analysis of eosinophil cell-surface proteins by flow cytometry	LSR II	Becton Dickinson	Patient_15_120min_MP20	Patient_15_120min_MP20.fcs	FlowRepository	FR-FCM-ZYND	http://identifiers.org/flowrepository:FR-FCM-ZYND
patient_15	Analysis of eosinophil cell-surface proteins by flow cytometry	LSR II	Becton Dickinson	Patient_15_120min_MP20	Patient_15_120min_MP20.fcs	FlowRepository	FR-FCM-ZYND	http://identifiers.org/flowrepository:FR-FCM-ZYND
patient_15	Analysis of eosinophil cell-surface proteins by flow cytometry	LSR II	Becton Dickinson	Patient_15_120min_MP200	Patient_15_120min_MP200.fcs	FlowRepository	FR-FCM-ZYND	http://identifiers.org/flowrepository:FR-FCM-ZYND
patient_15	Analysis of eosinophil cell-surface proteins by flow cytometry	LSR II	Becton Dickinson	Patient_15_120min_MP200	Patient_15_120min_MP200.fcs	FlowRepository	FR-FCM-ZYND	http://identifiers.org/flowrepository:FR-FCM-ZYND
patient_15	Analysis of eosinophil cell-surface proteins by flow cytometry	LSR II	Becton Dickinson	Patient_15_120min_MP200	Patient_15_120min_MP200.fcs	FlowRepository	FR-FCM-ZYND	http://identifiers.org/flowrepository:FR-FCM-ZYND
patient_15	Analysis of eosinophil cell-surface proteins by flow cytometry	LSR II	Becton Dickinson	Patient_15_120min_MP200	Patient_15_120min_MP200.fcs	FlowRepository	FR-FCM-ZYND	http://identifiers.org/flowrepository:FR-FCM-ZYND
patient_15	Analysis of eosinophil cell-surface proteins by flow cytometry	LSR II	Becton Dickinson	Patient_15_120min_MP200	Patient_15_120min_MP200.fcs	FlowRepository	FR-FCM-ZYND	http://identifiers.org/flowrepository:FR-FCM-ZYND
patient_16	Analysis of eosinophil cell-surface proteins by flow cytometry	LSR II	Becton Dickinson	Patient_16_Baseline_Unstained	Patient_16_Unstained.fcs	FlowRepository	FR-FCM-ZYND	http://identifiers.org/flowrepository:FR-FCM-ZYND
patient_16	Analysis of eosinophil cell-surface proteins by flow cytometry	LSR II	Becton Dickinson	Patient_16_Baseline_Unstained	Patient_16_Unstained.fcs	FlowRepository	FR-FCM-ZYND	http://identifiers.org/flowrepository:FR-FCM-ZYND
patient_16	Analysis of eosinophil cell-surface proteins by flow cytometry	LSR II	Becton Dickinson	Patient_16_Baseline_None	Patient_16_Baseline_None.fcs	FlowRepository	FR-FCM-ZYND	http://identifiers.org/flowrepository:FR-FCM-ZYND
patient_16	Analysis of eosinophil cell-surface proteins by flow cytometry	LSR II	Becton Dickinson	Patient_16_Baseline_None	Patient_16_Baseline_None.fcs	FlowRepository	FR-FCM-ZYND	http://identifiers.org/flowrepository:FR-FCM-ZYND
patient_16	Analysis of eosinophil cell-surface proteins by flow cytometry	LSR II	Becton Dickinson	Patient_16_Baseline_None	Patient_16_Baseline_None.fcs	FlowRepository	FR-FCM-ZYND	http://identifiers.org/flowrepository:FR-FCM-ZYND
patient_16	Analysis of eosinophil cell-surface proteins by flow cytometry	LSR II	Becton Dickinson	Patient_16_Baseline_None	Patient_16_Baseline_None.fcs	FlowRepository	FR-FCM-ZYND	http://identifiers.org/flowrepository:FR-FCM-ZYND
patient_16	Analysis of eosinophil cell-surface proteins by flow cytometry	LSR II	Becton Dickinson	Patient_16_Baseline_None	Patient_16_Baseline_None.fcs	FlowRepository	FR-FCM-ZYND	http://identifiers.org/flowrepository:FR-FCM-ZYND
patient_16	Analysis of eosinophil cell-surface proteins by flow cytometry	LSR II	Becton Dickinson	Patient_16_120min_VH	Patient_16_120min_VH.fcs	FlowRepository	FR-FCM-ZYND	http://identifiers.org/flowrepository:FR-FCM-ZYND
patient_16	Analysis of eosinophil cell-surface proteins by flow cytometry	LSR II	Becton Dickinson	Patient_16_120min_VH	Patient_16_120min_VH.fcs	FlowRepository	FR-FCM-ZYND	http://identifiers.org/flowrepository:FR-FCM-ZYND
patient_16	Analysis of eosinophil cell-surface proteins by flow cytometry	LSR II	Becton Dickinson	Patient_16_120min_VH	Patient_16_120min_VH.fcs	FlowRepository	FR-FCM-ZYND	http://identifiers.org/flowrepository:FR-FCM-ZYND
patient_16	Analysis of eosinophil cell-surface proteins by flow cytometry	LSR II	Becton Dickinson	Patient_16_120min_VH	Patient_16_120min_VH.fcs	FlowRepository	FR-FCM-ZYND	http://identifiers.org/flowrepository:FR-FCM-ZYND
patient_16	Analysis of eosinophil cell-surface proteins by flow cytometry	LSR II	Becton Dickinson	Patient_16_120min_VH	Patient_16_120min_VH.fcs	FlowRepository	FR-FCM-ZYND	http://identifiers.org/flowrepository:FR-FCM-ZYND
patient_16	Analysis of eosinophil cell-surface proteins by flow cytometry	LSR II	Becton Dickinson	Patient_16_120min_MP20	Patient_16_120min_MP20.fcs	FlowRepository	FR-FCM-ZYND	http://identifiers.org/flowrepository:FR-FCM-ZYND
patient_16	Analysis of eosinophil cell-surface proteins by flow cytometry	LSR II	Becton Dickinson	Patient_16_120min_MP20	Patient_16_120min_MP20.fcs	FlowRepository	FR-FCM-ZYND	http://identifiers.org/flowrepository:FR-FCM-ZYND
patient_16	Analysis of eosinophil cell-surface proteins by flow cytometry	LSR II	Becton Dickinson	Patient_16_120min_MP20	Patient_16_120min_MP20.fcs	FlowRepository	FR-FCM-ZYND	http://identifiers.org/flowrepository:FR-FCM-ZYND
patient_16	Analysis of eosinophil cell-surface proteins by flow cytometry	LSR II	Becton Dickinson	Patient_16_120min_MP20	Patient_16_120min_MP20.fcs	FlowRepository	FR-FCM-ZYND	http://identifiers.org/flowrepository:FR-FCM-ZYND
patient_16	Analysis of eosinophil cell-surface proteins by flow cytometry	LSR II	Becton Dickinson	Patient_16_120min_MP20	Patient_16_120min_MP20.fcs	FlowRepository	FR-FCM-ZYND	http://identifiers.org/flowrepository:FR-FCM-ZYND
patient_16	Analysis of eosinophil cell-surface proteins by flow cytometry	LSR II	Becton Dickinson	Patient_16_120min_MP200	Patient_16_120min_MP200.fcs	FlowRepository	FR-FCM-ZYND	http://identifiers.org/flowrepository:FR-FCM-ZYND
patient_16	Analysis of eosinophil cell-surface proteins by flow cytometry	LSR II	Becton Dickinson	Patient_16_120min_MP200	Patient_16_120min_MP200.fcs	FlowRepository	FR-FCM-ZYND	http://identifiers.org/flowrepository:FR-FCM-ZYND
patient_16	Analysis of eosinophil cell-surface proteins by flow cytometry	LSR II	Becton Dickinson	Patient_16_120min_MP200	Patient_16_120min_MP200.fcs	FlowRepository	FR-FCM-ZYND	http://identifiers.org/flowrepository:FR-FCM-ZYND
patient_16	Analysis of eosinophil cell-surface proteins by flow cytometry	LSR II	Becton Dickinson	Patient_16_120min_MP200	Patient_16_120min_MP200.fcs	FlowRepository	FR-FCM-ZYND	http://identifiers.org/flowrepository:FR-FCM-ZYND
patient_16	Analysis of eosinophil cell-surface proteins by flow cytometry	LSR II	Becton Dickinson	Patient_16_120min_MP200	Patient_16_120min_MP200.fcs	FlowRepository	FR-FCM-ZYND	http://identifiers.org/flowrepository:FR-FCM-ZYND
patient_17	Analysis of eosinophil cell-surface proteins by flow cytometry	LSR II	Becton Dickinson	Patient_17_Baseline_Unstained	Patient_17_Unstained.fcs	FlowRepository	FR-FCM-ZYND	http://identifiers.org/flowrepository:FR-FCM-ZYND
patient_17	Analysis of eosinophil cell-surface proteins by flow cytometry	LSR II	Becton Dickinson	Patient_17_Baseline_Unstained	Patient_17_Unstained.fcs	FlowRepository	FR-FCM-ZYND	http://identifiers.org/flowrepository:FR-FCM-ZYND
patient_17	Analysis of eosinophil cell-surface proteins by flow cytometry	LSR II	Becton Dickinson	Patient_17_Baseline_None	Patient_17_Baseline_None.fcs	FlowRepository	FR-FCM-ZYND	http://identifiers.org/flowrepository:FR-FCM-ZYND
patient_17	Analysis of eosinophil cell-surface proteins by flow cytometry	LSR II	Becton Dickinson	Patient_17_Baseline_None	Patient_17_Baseline_None.fcs	FlowRepository	FR-FCM-ZYND	http://identifiers.org/flowrepository:FR-FCM-ZYND
patient_17	Analysis of eosinophil cell-surface proteins by flow cytometry	LSR II	Becton Dickinson	Patient_17_Baseline_None	Patient_17_Baseline_None.fcs	FlowRepository	FR-FCM-ZYND	http://identifiers.org/flowrepository:FR-FCM-ZYND
patient_17	Analysis of eosinophil cell-surface proteins by flow cytometry	LSR II	Becton Dickinson	Patient_17_Baseline_None	Patient_17_Baseline_None.fcs	FlowRepository	FR-FCM-ZYND	http://identifiers.org/flowrepository:FR-FCM-ZYND
patient_17	Analysis of eosinophil cell-surface proteins by flow cytometry	LSR II	Becton Dickinson	Patient_17_Baseline_None	Patient_17_Baseline_None.fcs	FlowRepository	FR-FCM-ZYND	http://identifiers.org/flowrepository:FR-FCM-ZYND
patient_17	Analysis of eosinophil cell-surface proteins by flow cytometry	LSR II	Becton Dickinson	Patient_17_120min_VH	Patient_17_120min_VH.fcs	FlowRepository	FR-FCM-ZYND	http://identifiers.org/flowrepository:FR-FCM-ZYND
patient_17	Analysis of eosinophil cell-surface proteins by flow cytometry	LSR II	Becton Dickinson	Patient_17_120min_VH	Patient_17_120min_VH.fcs	FlowRepository	FR-FCM-ZYND	http://identifiers.org/flowrepository:FR-FCM-ZYND
patient_17	Analysis of eosinophil cell-surface proteins by flow cytometry	LSR II	Becton Dickinson	Patient_17_120min_VH	Patient_17_120min_VH.fcs	FlowRepository	FR-FCM-ZYND	http://identifiers.org/flowrepository:FR-FCM-ZYND
patient_17	Analysis of eosinophil cell-surface proteins by flow cytometry	LSR II	Becton Dickinson	Patient_17_120min_VH	Patient_17_120min_VH.fcs	FlowRepository	FR-FCM-ZYND	http://identifiers.org/flowrepository:FR-FCM-ZYND
patient_17	Analysis of eosinophil cell-surface proteins by flow cytometry	LSR II	Becton Dickinson	Patient_17_120min_VH	Patient_17_120min_VH.fcs	FlowRepository	FR-FCM-ZYND	http://identifiers.org/flowrepository:FR-FCM-ZYND
patient_17	Analysis of eosinophil cell-surface proteins by flow cytometry	LSR II	Becton Dickinson	Patient_17_120min_MP20	Patient_17_120min_MP20.fcs	FlowRepository	FR-FCM-ZYND	http://identifiers.org/flowrepository:FR-FCM-ZYND
patient_17	Analysis of eosinophil cell-surface proteins by flow cytometry	LSR II	Becton Dickinson	Patient_17_120min_MP20	Patient_17_120min_MP20.fcs	FlowRepository	FR-FCM-ZYND	http://identifiers.org/flowrepository:FR-FCM-ZYND
patient_17	Analysis of eosinophil cell-surface proteins by flow cytometry	LSR II	Becton Dickinson	Patient_17_120min_MP20	Patient_17_120min_MP20.fcs	FlowRepository	FR-FCM-ZYND	http://identifiers.org/flowrepository:FR-FCM-ZYND
patient_17	Analysis of eosinophil cell-surface proteins by flow cytometry	LSR II	Becton Dickinson	Patient_17_120min_MP20	Patient_17_120min_MP20.fcs	FlowRepository	FR-FCM-ZYND	http://identifiers.org/flowrepository:FR-FCM-ZYND
patient_17	Analysis of eosinophil cell-surface proteins by flow cytometry	LSR II	Becton Dickinson	Patient_17_120min_MP20	Patient_17_120min_MP20.fcs	FlowRepository	FR-FCM-ZYND	http://identifiers.org/flowrepository:FR-FCM-ZYND
patient_17	Analysis of eosinophil cell-surface proteins by flow cytometry	LSR II	Becton Dickinson	Patient_17_120min_MP200	Patient_17_120min_MP200.fcs	FlowRepository	FR-FCM-ZYND	http://identifiers.org/flowrepository:FR-FCM-ZYND
patient_17	Analysis of eosinophil cell-surface proteins by flow cytometry	LSR II	Becton Dickinson	Patient_17_120min_MP200	Patient_17_120min_MP200.fcs	FlowRepository	FR-FCM-ZYND	http://identifiers.org/flowrepository:FR-FCM-ZYND
patient_17	Analysis of eosinophil cell-surface proteins by flow cytometry	LSR II	Becton Dickinson	Patient_17_120min_MP200	Patient_17_120min_MP200.fcs	FlowRepository	FR-FCM-ZYND	http://identifiers.org/flowrepository:FR-FCM-ZYND
patient_17	Analysis of eosinophil cell-surface proteins by flow cytometry	LSR II	Becton Dickinson	Patient_17_120min_MP200	Patient_17_120min_MP200.fcs	FlowRepository	FR-FCM-ZYND	http://identifiers.org/flowrepository:FR-FCM-ZYND
patient_17	Analysis of eosinophil cell-surface proteins by flow cytometry	LSR II	Becton Dickinson	Patient_17_120min_MP200	Patient_17_120min_MP200.fcs	FlowRepository	FR-FCM-ZYND	http://identifiers.org/flowrepository:FR-FCM-ZYND
