# Supplementary material for: Transcript- and protein-level analyses of the response of human eosinophils to glucocorticoids
Source: Sci Data. 2018 Dec 4;5:180275. doi: 10.1038/sdata.2018.275 (PMC6278693; doi:10.1038/sdata.2018.275)
Supplement: Supplementary File 1 [file sdata2018275-s2.xls]

## Sheet: Inputs
Source Name	Characteristics [Diagnosis]	Characteristics [Sample Type]	Method	Sample Name	Factor Value[Age (years)]	Factor Value[Gender]	Factor Value[Race]	Factor Value[Weight (kg)]	Factor Value[Baseline Absolute Eosinophil Count (Cells/mcL)]	Factor Value[Treatment and Dose]		Explanations	The purpose of this file to provide a detailed account of all the samples or subjects used in this study, and to detail any methodological steps involved in deriving the samples from some source (e.g. collecting blood "samples" from "source" participants, or creating "sample" cell culture dishes from a "source" cell line).
Human	Hypereosinophilia of Unknown Significance (HEus)	Whole Blood, Purified Eosinophils, RNA	RNA-Seq	Patient 1	34	M	White	92	2180	Prednisone 1 mg/kg		Notes	Where human data are involved, we recognize that privacy controls may preclude highly detailed descriptions of patients or participants within metadata records. Please make sure that any privacy-related limitations on data-sharing are discussed in the cover letter of your submission.
Human	Hypereosinophilia of Unknown Significance (HEus)	Whole Blood, Purified Eosinophils, RNA	RNA-Seq	Patient 2	69	M	White	68.1	2060	Prednisone 1 mg/kg		Source Name (Mandatory)	What were your starting materials? These may be physical objects (e.g. mice or chemicals), or digital objects (e.g. published articles). In this column add an identifier or name for the source that the sample came from. Multiple samples may be derived from a single source.
Human	Hypereosinophilia of Unknown Significance (HEus)	Whole Blood, Purified Eosinophils, RNA	RNA-Seq	Patient 3	35	F	White	73.9	3340	Prednisone 1 mg/kg		Sample Name (Mandatory)	What part of each Source was used in the study? In this column state the unique identifier or name for each experimental sample.
Human	Normal Donor	Whole Blood, Purified Eosinophils, RNA	qPCR	Patient 4	33	F	White	NA	200	None		Characteristics[] Add or delete the Charactersics columns as appropriate for your data.	What would future users of your data need to know about your sources and samples? Clearly list the differences between each distinct sample. For biological and medical studies, "organism" and "organism part" are recommended. Other important characteristics could include "strain", "cell line", or "developmental stage". For epidemiological studies "geographical location" and "environment type" are …
Human	Normal Donor	Whole Blood, Purified Eosinophils, RNA	qPCR	Patient 5	46	M	White	NA	151	None		Method (Mandatory)	How did the sources become samples? The methods listed in the metadata record should match the sub-headings from the Methods section of the manuscript. If multiple methods were involved in processing the Sources to create Samples please add additional Method columns.
Human	Normal Donor	Whole Blood, Purified Eosinophils, RNA	qPCR	Patient 6	33	M	Asian	NA	170	None		Factor Value Add or delete Factor Value columns as appropriate for your data.	This is to capture the independent variables in the study, ie. the variable that is part of the experimental setup, rather than the dependent variable which is measured. The factor should be named in the square brackets in the header row, and the actual values for each sample should listed in the column. For example a Factor Name might be "genotype" and the values in the table specific genotype i…
Human	Hypereosinophilia of Unknown Significance (HEus)	Whole Blood, Purified Eosinophils, RNA	qPCR	Patient 7	35	M	White	NA	1470	None
Human	Normal Donor	Whole Blood, Purified Eosinophils, RNA	qPCR	Patient 8	29	M	White	NA	380	None
Human	Hypereosinophilic Syndrome	Whole Blood, Purified Eosinophils	Flow Cytometry (apoptosis)	Patient 9	45	F	White	87.6	1660	Prednisone 1 mg/kg
Human	Normal Donor	Whole Blood, Purified Eosinophils	Flow Cytometry (apoptosis)	Patient 10	47	M	African American	119.3	120	Methylprednisolone 250 mg
Human	Normal Donor	Whole Blood, Purified Eosinophils	Flow Cytometry (apoptosis)	Patient 11	25	M	Asian	95.2	260	Methylprednisolone 250 mg
Human	Normal Donor	Whole Blood, Peripheral Blood Leukocytes	Flow Cytometry (surface markers)	Patient 12	64	M	White	NA	70	None
Human	Normal Donor	Whole Blood, Peripheral Blood Leukocytes	Flow Cytometry (surface markers)	Patient 13	31	M	White	NA	410	None
Human	Normal Donor	Whole Blood, Peripheral Blood Leukocytes	Flow Cytometry (surface markers)	Patient 14	50	F	Asian	NA	140	None
Human	Normal Donor	Whole Blood, Peripheral Blood Leukocytes	Flow Cytometry (surface markers)	Patient 15	25	M	Asian	NA	200	None
Human	Normal Donor	Whole Blood, Peripheral Blood Leukocytes	Flow Cytometry (surface markers)	Patient 16	39	F	White	NA	240	None
Human	Normal Donor	Whole Blood, Peripheral Blood Leukocytes	Flow Cytometry (surface markers)	Patient 17	47	M	White	NA	610	None

## Sheet: Outputs RNA-seq
Sample Name	Method	Assay Name	Raw Data File	Data Repository	Data Record Accession	Method	Derived Data File	Data Repository	Data Record Accession		Explanations	The purpose of this file to provide a detailed account of how samples connect to data-collecting methods and then result in specific data files. If there is no distinction between raw and derived data files, then just use the first four columns. If your study involves multiple measurements that that result in distinct data outputs, create a distinct assay sheet for each type of data.
Patient_1	RNA-seq	Patient_1_Baseline_No Treatment	Patient_1_Baseline	Gene Expression Omnibus (GEO)	GSM3039712			NCBI Sequence Read Archive (SRA)	SRX3786051		Sample Name	An identifier or name for the sample, exactly as listed in the Inputs table.
Patient_1	RNA-seq	Patient_1_30minutes_Prednisone	Patient_1_30minutes	Gene Expression Omnibus (GEO)	GSM3039713			NCBI Sequence Read Archive (SRA)	SRX3786052
Patient_1	RNA-seq	Patient_1_60minutes_Prednisone	Patient_1_60minutes	Gene Expression Omnibus (GEO)	GSM3039714			NCBI Sequence Read Archive (SRA)	SRX3786053
Patient_1	RNA-seq	Patient_1_120minutes_Prednisone	Patient_1_120minutes	Gene Expression Omnibus (GEO)	GSM3039715			NCBI Sequence Read Archive (SRA)	SRX3786054
Patient_2	RNA-seq	Patient_2_Baseline_No Treatmen	Patient_2_Baseline	Gene Expression Omnibus (GEO)	GSM3039716			NCBI Sequence Read Archive (SRA)	SRX3786055		Method	How did the samples become data? The protocols listed in the metadata record should match the sub-headings in the Methods section of the manuscript. If multiple methods were involved in processing the Samples to create the Data Files, please add additional Method columns.
Patient_2	RNA-seq	Patient_2_30minutes_Prednisone	Patient_2_30minutes	Gene Expression Omnibus (GEO)	GSM3039717			NCBI Sequence Read Archive (SRA)	SRX3786056
Patient_2	RNA-seq	Patient_2_60minutes_Prednisone	Patient_2_60minutes	Gene Expression Omnibus (GEO)	GSM3039718			NCBI Sequence Read Archive (SRA)	SRX3786057
Patient_2	RNA-seq	Patient_2_120minutes_Prednisone	Patient_2_120minutes	Gene Expression Omnibus (GEO)	GSM3039719			NCBI Sequence Read Archive (SRA)	SRX3786058
Patient_3	RNA-seq	Patient_3_Baseline_No Treatment	Patient_3_Baseline	Gene Expression Omnibus (GEO)	GSM3039720			NCBI Sequence Read Archive (SRA)	SRX3786059
Patient_3	RNA-seq	Patient_3_30minutes_Prednisone	Patient_3_30minutes	Gene Expression Omnibus (GEO)	GSM3039721			NCBI Sequence Read Archive (SRA)	SRX3786060		Assay Name	A unique identifier for the assay, if the same "sample" was assayed multiple times (ie. technical replicates), then each replicate should get a separate row with a unique Assay Name, and the same Sample Name.
Patient_3	RNA-seq	Patient_3_60minutes_Prednisone	Patient_3_60minutes	Gene Expression Omnibus (GEO)	GSM3039722			NCBI Sequence Read Archive (SRA)	SRX3786061		Raw or Derived Data File	A file name describing a data file produced by the method in the columns to the left of the Data File column. The data file name listed here should match the file name of the data file archived to the data repository.
Patient_3	RNA-seq	Patient_3_120minutes_Prednisone	Patient_3_120minutes	Gene Expression Omnibus (GEO)	GSM3039723			NCBI Sequence Read Archive (SRA)	SRX3786062		Data Repository	The name of the repository hosting the data file in the previous column
											Data Record Accession	The accession, id, or doi of the data archive that contains the data file.

## Sheet: Outputs qPCR
Sample Name	Method	Assay Name	Raw Data File	Data Repository	Data Record Accession	Method	Derived Data File	Data Repository	Data Record Accession		Explanations	The purpose of this file to provide a detailed account of how samples connect to data-collecting methods and then result in specific data files. If there is no distinction between raw and derived data files, then just use the first four columns. If your study involves multiple measurements that that result in distinct data outputs, create a distinct assay sheet for each type of data.
Patient_4	qPCR	Patient_4_Media_30_min	Eos_qPCR_data_for_upload_18JUL2018.xlsx	figshare	a4faba3113a7dbc95c3a						Sample Name	An identifier or name for the sample, exactly as listed in the Inputs table.
Patient_4	qPCR	Patient_4_DEX _5uM_30_min	Eos_qPCR_data_for_upload_18JUL2018.xlsx	figshare	a4faba3113a7dbc95c3a						Method	How did the samples become data? The protocols listed in the metadata record should match the sub-headings in the Methods section of the manuscript. If multiple methods were involved in processing the Samples to create the Data Files, please add additional Method columns.
Patient_4	qPCR	Patient_4_Media_60_min	Eos_qPCR_data_for_upload_18JUL2018.xlsx	figshare	a4faba3113a7dbc95c3a						Assay Name	A unique identifier for the assay, if the same "sample" was assayed multiple times (ie. technical replicates), then each replicate should get a separate row with a unique Assay Name, and the same Sample Name.
Patient_4	qPCR	Patient_4_DEX _5uM_60_min	Eos_qPCR_data_for_upload_18JUL2018.xlsx	figshare	a4faba3113a7dbc95c3a						Raw or Derived Data File	A file name describing a data file produced by the method in the columns to the left of the Data File column. The data file name listed here should match the file name of the data file archived to the data repository.
Patient_4	qPCR	Patient_4_Media_120_min	Eos_qPCR_data_for_upload_18JUL2018.xlsx	figshare	a4faba3113a7dbc95c3a						Data Repository	The name of the repository hosting the data file in the previous column
Patient_4	qPCR	Patient_4_DEX _5uM_120_min	Eos_qPCR_data_for_upload_18JUL2018.xlsx	figshare	a4faba3113a7dbc95c3a						Data Record Accession	The accession, id, or doi of the data archive that contains the data file.
Patient_5	qPCR	Patient_5_Media_60_min	Eos_qPCR_data_for_upload_18JUL2018.xlsx	figshare	a4faba3113a7dbc95c3a
Patient_5	qPCR	Patient_5_DEX _5uM_60_min	Eos_qPCR_data_for_upload_18JUL2018.xlsx	figshare	a4faba3113a7dbc95c3a
Patient_5	qPCR	Patient_5_Media_120_min	Eos_qPCR_data_for_upload_18JUL2018.xlsx	figshare	a4faba3113a7dbc95c3a
Patient_5	qPCR	Patient_5_DEX _5uM_120_min	Eos_qPCR_data_for_upload_18JUL2018.xlsx	figshare	a4faba3113a7dbc95c3a
Patient_6	qPCR	Patient_6_Media_30_min	Eos_qPCR_data_for_upload_18JUL2018.xlsx	figshare	a4faba3113a7dbc95c3a
Patient_6	qPCR	Patient_6_DEX _5uM_30_min	Eos_qPCR_data_for_upload_18JUL2018.xlsx	figshare	a4faba3113a7dbc95c3a
Patient_6	qPCR	Patient_6_Media_60_min	Eos_qPCR_data_for_upload_18JUL2018.xlsx	figshare	a4faba3113a7dbc95c3a
Patient_6	qPCR	Patient_6_DEX _5uM_60_min	Eos_qPCR_data_for_upload_18JUL2018.xlsx	figshare	a4faba3113a7dbc95c3a
Patient_6	qPCR	Patient_6_Media_120_min	Eos_qPCR_data_for_upload_18JUL2018.xlsx	figshare	a4faba3113a7dbc95c3a
Patient_6	qPCR	Patient_6_DEX _5uM_120_min	Eos_qPCR_data_for_upload_18JUL2018.xlsx	figshare	a4faba3113a7dbc95c3a
Patient_7	qPCR	Patient_7_Media_30_min	Eos_qPCR_data_for_upload_18JUL2018.xlsx	figshare	a4faba3113a7dbc95c3a
Patient_7	qPCR	Patient_7_DEX _5uM_30_min	Eos_qPCR_data_for_upload_18JUL2018.xlsx	figshare	a4faba3113a7dbc95c3a
Patient_7	qPCR	Patient_7_Media_60_min	Eos_qPCR_data_for_upload_18JUL2018.xlsx	figshare	a4faba3113a7dbc95c3a
Patient_7	qPCR	Patient_7_DEX _5uM_60_min	Eos_qPCR_data_for_upload_18JUL2018.xlsx	figshare	a4faba3113a7dbc95c3a
Patient_7	qPCR	Patient_7_Media_120_min	Eos_qPCR_data_for_upload_18JUL2018.xlsx	figshare	a4faba3113a7dbc95c3a
Patient_7	qPCR	Patient_7_DEX _5uM_120_min	Eos_qPCR_data_for_upload_18JUL2018.xlsx	figshare	a4faba3113a7dbc95c3a
Patient_8	qPCR	Patient_8_Media_60_min	Eos_qPCR_data_for_upload_18JUL2018.xlsx	figshare	a4faba3113a7dbc95c3a
Patient_8	qPCR	Patient_8_DEX _5uM_60_min	Eos_qPCR_data_for_upload_18JUL2018.xlsx	figshare	a4faba3113a7dbc95c3a
Patient_8	qPCR	Patient_8_Media_120_min	Eos_qPCR_data_for_upload_18JUL2018.xlsx	figshare	a4faba3113a7dbc95c3a
Patient_8	qPCR	Patient_8_DEX _5uM_120_min	Eos_qPCR_data_for_upload_18JUL2018.xlsx	figshare	a4faba3113a7dbc95c3a

## Sheet: Outputs Flow Cytometry
							Fluorescence Reagent Description (Table 1 in MIFlowCyr 1.0)					FACS Instrumentation, Flow Cell and Fluidics Information													Light Source								Optical Filters and Detectors
Sample Name	Method	Assay Name	Raw Data File	Data Repository	Data Record Accession	Characteristic being measured	Analyte	Analyte Detector	Analyte Reporter (Fluorochrome)	Reagent Manufacturer Name	Other Relevant Reagent Information	FACS Instrument Model	FACS Instrument Manufacturer	Flow Cell Type	flow cell model	flow cell manufacturer name	flow cell outside shape	flow cell dimensions	flow channel shape	flow channel dimensions	sheath flow velocity	sheath flow pump type	sample flow velocity	sample flow pump	Light Source Type	Light Source Excitatory Wavelength	Light Source Power at the Excitatory Wavelength	Light Source Polarization	Light Source Beam	light source manufacturer name	light source model name	Other Relevant Light Source Information	Optical Filter Type	Transmitted Wavelengths	Optical Filter Manufacturer	Optical Filter Model Number	Other Relevant Optical Filter Information	Optical Detector Type	Optical Detector Name	Optical Detector Voltage	Optical Detector Amplification Type	Other Relevant Optical Detector Information
Patient_9	Flow Cytometry (Apoptosis)	Patient_9_Baseline_None_Unstained	Patient_9_Baseline_None_Unstained.fcs	FlowRepository	FR-FCM-ZYNE	Autofluorescence	Unstained	None	FSC	None	None	LSR II	Becton Dickinson	NA	NA	NA	NA	NA	NA	NA	NA	NA	NA	NA	NA	488 nm	NA	NA	NA	NA	NA	NA	NA	NA	NA	NA	NA	NA	NA	330	NA	NA
Patient_9	Flow Cytometry (Apoptosis)	Patient_9_Baseline_None_Unstained	Patient_9_Baseline_None_Unstained.fcs	FlowRepository	FR-FCM-ZYNE	Autofluorescence	Unstained	None	SSC	None	None	LSR II	Becton Dickinson	NA	NA	NA	NA	NA	NA	NA	NA	NA	NA	NA	NA	488 nm	NA	NA	NA	NA	NA	NA	NA	NA	NA	NA	NA	NA	NA	250	NA	NA
Patient_9	Flow Cytometry (Apoptosis)	Patient_9_Baseline_None	Patient_9_Baseline_None.fcs	FlowRepository	FR-FCM-ZYNE	Apoptosis	Cells Undergoing Apoptosis	Annexin V	FITC	Becton Dickinson	None	LSR II	Becton Dickinson	NA	NA	NA	NA	NA	NA	NA	NA	NA	NA	NA	NA	488 nm	NA	NA	NA	NA	NA	NA	NA	530 nm	NA	NA	NA	NA	NA	401	NA	NA
Patient_9	Flow Cytometry (Apoptosis)	Patient_9_Baseline_None	Patient_9_Baseline_None.fcs	FlowRepository	FR-FCM-ZYNE	Cell Viability	DNA in membrane-compromised cells	7-AAD	7-AAD	Becton Dickinson	None	LSR II	Becton Dickinson	NA	NA	NA	NA	NA	NA	NA	NA	NA	NA	NA	NA	488 nm	NA	NA	NA	NA	NA	NA	NA	670 nm	NA	NA	NA	NA	NA	511	NA	NA
Patient_9	Flow Cytometry (Apoptosis)	Patient_9_Baseline_120min_Prednisone	Patient_9_Baseline_120min_Prednisone.fcs	FlowRepository	FR-FCM-ZYNE	Apoptosis	Cells Undergoing Apoptosis	Annexin V	FITC	Becton Dickinson	None	LSR II	Becton Dickinson	NA	NA	NA	NA	NA	NA	NA	NA	NA	NA	NA	NA	488 nm	NA	NA	NA	NA	NA	NA	NA	530 nm	NA	NA	NA	NA	NA	401	NA	NA
Patient_9	Flow Cytometry (Apoptosis)	Patient_9_Baseline_120min_Prednisone	Patient_9_Baseline_120min_Prednisone.fcs	FlowRepository	FR-FCM-ZYNE	Cell Viability	DNA in membrane-compromised cells	7-AAD	7-AAD	Becton Dickinson	None	LSR II	Becton Dickinson	NA	NA	NA	NA	NA	NA	NA	NA	NA	NA	NA	NA	488 nm	NA	NA	NA	NA	NA	NA	NA	670 nm	NA	NA	NA	NA	NA	511	NA	NA
Patient_10	Flow Cytometry (Apoptosis)	Patient_10_Baseline_None_Unstained	Patient_10_Baseline_None_Unstained.fcs	FlowRepository	FR-FCM-ZYNE	Autofluorescence	Unstained	None	FSC	None	None	LSR II	Becton Dickinson	NA	NA	NA	NA	NA	NA	NA	NA	NA	NA	NA	NA	488 nm	NA	NA	NA	NA	NA	NA	NA	NA	NA	NA	NA	NA	NA	285	NA	NA
Patient_10	Flow Cytometry (Apoptosis)	Patient_10_Baseline_None_Unstained	Patient_10_Baseline_None_Unstained.fcs	FlowRepository	FR-FCM-ZYNE	Autofluorescence	Unstained	None	SSC	None	None	LSR II	Becton Dickinson	NA	NA	NA	NA	NA	NA	NA	NA	NA	NA	NA	NA	488 nm	NA	NA	NA	NA	NA	NA	NA	NA	NA	NA	NA	NA	NA	236	NA	NA
Patient_10	Flow Cytometry (Apoptosis)	Patient_10_Baseline_None	Patient_10_Baseline_None.fcs	FlowRepository	FR-FCM-ZYNE	Apoptosis	Cells Undergoing Apoptosis	Annexin V	FITC	Becton Dickinson	None	LSR II	Becton Dickinson	NA	NA	NA	NA	NA	NA	NA	NA	NA	NA	NA	NA	488 nm	NA	NA	NA	NA	NA	NA	NA	530 nm	NA	NA	NA	NA	NA	363	NA	NA
Patient_10	Flow Cytometry (Apoptosis)	Patient_10_Baseline_None	Patient_10_Baseline_None.fcs	FlowRepository	FR-FCM-ZYNE	Cell Viability	DNA in membrane-compromised cells	7-AAD	7-AAD	Becton Dickinson	None	LSR II	Becton Dickinson	NA	NA	NA	NA	NA	NA	NA	NA	NA	NA	NA	NA	488 nm	NA	NA	NA	NA	NA	NA	NA	670 nm	NA	NA	NA	NA	NA	412	NA	NA
Patient_10	Flow Cytometry (Apoptosis)	Patient_10_60min_None_Unstained	Patient_10_60min_None_Unstained.fcs	FlowRepository	FR-FCM-ZYNE	Autofluorescence	Unstained	None	FSC	None	None	LSR II	Becton Dickinson	NA	NA	NA	NA	NA	NA	NA	NA	NA	NA	NA	NA	488 nm	NA	NA	NA	NA	NA	NA	NA	NA	NA	NA	NA	NA	NA	285	NA	NA
Patient_10	Flow Cytometry (Apoptosis)	Patient_10_60min_None_Unstained	Patient_10_60min_None_Unstained.fcs	FlowRepository	FR-FCM-ZYNE	Autofluorescence	Unstained	None	SSC	None	None	LSR II	Becton Dickinson	NA	NA	NA	NA	NA	NA	NA	NA	NA	NA	NA	NA	488 nm	NA	NA	NA	NA	NA	NA	NA	NA	NA	NA	NA	NA	NA	236	NA	NA
Patient_10	Flow Cytometry (Apoptosis)	Patient_10_60min_MP	Patient_10_60min_MP.fcs	FlowRepository	FR-FCM-ZYNE	Apoptosis	Cells Undergoing Apoptosis	Annexin V	FITC	Becton Dickinson	None	LSR II	Becton Dickinson	NA	NA	NA	NA	NA	NA	NA	NA	NA	NA	NA	NA	488 nm	NA	NA	NA	NA	NA	NA	NA	530 nm	NA	NA	NA	NA	NA	363	NA	NA
Patient_10	Flow Cytometry (Apoptosis)	Patient_10_60min_MP	Patient_10_60min_MP.fcs	FlowRepository	FR-FCM-ZYNE	Cell Viability	DNA in membrane-compromised cells	7-AAD	7-AAD	Becton Dickinson	None	LSR II	Becton Dickinson	NA	NA	NA	NA	NA	NA	NA	NA	NA	NA	NA	NA	488 nm	NA	NA	NA	NA	NA	NA	NA	670 nm	NA	NA	NA	NA	NA	412	NA	NA
Patient_10	Flow Cytometry (Apoptosis)	Patient_10_120min_None_Unstained	Patient_10_120min_None_Unstained.fcs	FlowRepository	FR-FCM-ZYNE	Autofluorescence	Unstained	None	FSC	None	None	LSR II	Becton Dickinson	NA	NA	NA	NA	NA	NA	NA	NA	NA	NA	NA	NA	488 nm	NA	NA	NA	NA	NA	NA	NA	NA	NA	NA	NA	NA	NA	285	NA	NA
Patient_10	Flow Cytometry (Apoptosis)	Patient_10_120min_None_Unstained	Patient_10_120min_None_Unstained.fcs	FlowRepository	FR-FCM-ZYNE	Autofluorescence	Unstained	None	SSC	None	None	LSR II	Becton Dickinson	NA	NA	NA	NA	NA	NA	NA	NA	NA	NA	NA	NA	488 nm	NA	NA	NA	NA	NA	NA	NA	NA	NA	NA	NA	NA	NA	236	NA	NA
Patient_10	Flow Cytometry (Apoptosis)	Patient_10_120min_MP	Patient_10_120min_MP.fcs	FlowRepository	FR-FCM-ZYNE	Apoptosis	Cells Undergoing Apoptosis	Annexin V	FITC	Becton Dickinson	None	LSR II	Becton Dickinson	NA	NA	NA	NA	NA	NA	NA	NA	NA	NA	NA	NA	488 nm	NA	NA	NA	NA	NA	NA	NA	530 nm	NA	NA	NA	NA	NA	363	NA	NA
Patient_10	Flow Cytometry (Apoptosis)	Patient_10_120min_MP	Patient_10_120min_MP.fcs	FlowRepository	FR-FCM-ZYNE	Cell Viability	DNA in membrane-compromised cells	7-AAD	7-AAD	Becton Dickinson	None	LSR II	Becton Dickinson	NA	NA	NA	NA	NA	NA	NA	NA	NA	NA	NA	NA	488 nm	NA	NA	NA	NA	NA	NA	NA	670 nm	NA	NA	NA	NA	NA	412	NA	NA
Patient_11	Flow Cytometry (Apoptosis)	Patient_11_Baseline_None_Unstained	Patient_11_Baseline_None_Unstained.fcs	FlowRepository	FR-FCM-ZYNE	Autofluorescence	Unstained	None	FSC	None	None	LSR II	Becton Dickinson	NA	NA	NA	NA	NA	NA	NA	NA	NA	NA	NA	NA	488 nm	NA	NA	NA	NA	NA	NA	NA	NA	NA	NA	NA	NA	NA	285	NA	NA
Patient_11	Flow Cytometry (Apoptosis)	Patient_11_Baseline_None_Unstained	Patient_11_Baseline_None_Unstained.fcs	FlowRepository	FR-FCM-ZYNE	Autofluorescence	Unstained	None	SSC	None	None	LSR II	Becton Dickinson	NA	NA	NA	NA	NA	NA	NA	NA	NA	NA	NA	NA	488 nm	NA	NA	NA	NA	NA	NA	NA	NA	NA	NA	NA	NA	NA	236	NA	NA
Patient_11	Flow Cytometry (Apoptosis)	Patient_11_Baseline_None	Patient_11_Baseline_None.fcs	FlowRepository	FR-FCM-ZYNE	Apoptosis	Cells Undergoing Apoptosis	Annexin V	FITC	Becton Dickinson	None	LSR II	Becton Dickinson	NA	NA	NA	NA	NA	NA	NA	NA	NA	NA	NA	NA	488 nm	NA	NA	NA	NA	NA	NA	NA	530 nm	NA	NA	NA	NA	NA	363	NA	NA
Patient_11	Flow Cytometry (Apoptosis)	Patient_11_Baseline_None	Patient_11_Baseline_None.fcs	FlowRepository	FR-FCM-ZYNE	Cell Viability	DNA in membrane-compromised cells	7-AAD	7-AAD	Becton Dickinson	None	LSR II	Becton Dickinson	NA	NA	NA	NA	NA	NA	NA	NA	NA	NA	NA	NA	488 nm	NA	NA	NA	NA	NA	NA	NA	670 nm	NA	NA	NA	NA	NA	412	NA	NA
Patient_11	Flow Cytometry (Apoptosis)	Patient_11_60min_None_Unstained	Patient_11_60min_None_Unstained.fcs	FlowRepository	FR-FCM-ZYNE	Autofluorescence	Unstained	None	FSC	None	None	LSR II	Becton Dickinson	NA	NA	NA	NA	NA	NA	NA	NA	NA	NA	NA	NA	488 nm	NA	NA	NA	NA	NA	NA	NA	NA	NA	NA	NA	NA	NA	285	NA	NA
Patient_11	Flow Cytometry (Apoptosis)	Patient_11_60min_None_Unstained	Patient_11_60min_None_Unstained.fcs	FlowRepository	FR-FCM-ZYNE	Autofluorescence	Unstained	None	SSC	None	None	LSR II	Becton Dickinson	NA	NA	NA	NA	NA	NA	NA	NA	NA	NA	NA	NA	488 nm	NA	NA	NA	NA	NA	NA	NA	NA	NA	NA	NA	NA	NA	236	NA	NA
Patient_11	Flow Cytometry (Apoptosis)	Patient_11_60min_MP	Patient_11_60min_MP.fcs	FlowRepository	FR-FCM-ZYNE	Apoptosis	Cells Undergoing Apoptosis	Annexin V	FITC	Becton Dickinson	None	LSR II	Becton Dickinson	NA	NA	NA	NA	NA	NA	NA	NA	NA	NA	NA	NA	488 nm	NA	NA	NA	NA	NA	NA	NA	530 nm	NA	NA	NA	NA	NA	363	NA	NA
Patient_11	Flow Cytometry (Apoptosis)	Patient_11_60min_MP	Patient_11_60min_MP.fcs	FlowRepository	FR-FCM-ZYNE	Cell Viability	DNA in membrane-compromised cells	7-AAD	7-AAD	Becton Dickinson	None	LSR II	Becton Dickinson	NA	NA	NA	NA	NA	NA	NA	NA	NA	NA	NA	NA	488 nm	NA	NA	NA	NA	NA	NA	NA	670 nm	NA	NA	NA	NA	NA	412	NA	NA
Patient_11	Flow Cytometry (Apoptosis)	Patient_11_120min_None_Unstained	Patient_11_120min_None_Unstained.fcs	FlowRepository	FR-FCM-ZYNE	Autofluorescence	Unstained	None	FSC	None	None	LSR II	Becton Dickinson	NA	NA	NA	NA	NA	NA	NA	NA	NA	NA	NA	NA	488 nm	NA	NA	NA	NA	NA	NA	NA	NA	NA	NA	NA	NA	NA	285	NA	NA
Patient_11	Flow Cytometry (Apoptosis)	Patient_11_120min_None_Unstained	Patient_11_120min_None_Unstained.fcs	FlowRepository	FR-FCM-ZYNE	Autofluorescence	Unstained	None	SSC	None	None	LSR II	Becton Dickinson	NA	NA	NA	NA	NA	NA	NA	NA	NA	NA	NA	NA	488 nm	NA	NA	NA	NA	NA	NA	NA	NA	NA	NA	NA	NA	NA	236	NA	NA
Patient_11	Flow Cytometry (Apoptosis)	Patient_11_120min_MP	Patient_11_120min_MP.fcs	FlowRepository	FR-FCM-ZYNE	Apoptosis	Cells Undergoing Apoptosis	Annexin V	FITC	Becton Dickinson	None	LSR II	Becton Dickinson	NA	NA	NA	NA	NA	NA	NA	NA	NA	NA	NA	NA	488 nm	NA	NA	NA	NA	NA	NA	NA	530 nm	NA	NA	NA	NA	NA	363	NA	NA
Patient_11	Flow Cytometry (Apoptosis)	Patient_11_120min_MP	Patient_11_120min_MP.fcs	FlowRepository	FR-FCM-ZYNE	Cell Viability	DNA in membrane-compromised cells	7-AAD	7-AAD	Becton Dickinson	None	LSR II	Becton Dickinson	NA	NA	NA	NA	NA	NA	NA	NA	NA	NA	NA	NA	488 nm	NA	NA	NA	NA	NA	NA	NA	670 nm	NA	NA	NA	NA	NA	412	NA	NA
Patient_12	Flow Cytometry (Surface Markers)	Patient_12_Baseline_Unstained	Patient_12_Unstained.fcs	FlowRepository	FR-FCM-ZYND	Autofluorescence	Unstained	None	FSC	None	None	LSR II	Becton Dickinson	NA	NA	NA	NA	NA	NA	NA	NA	NA	NA	NA	NA	488 nm	NA	NA	NA	NA	NA	NA	NA	NA	NA	NA	NA	NA	NA	330	NA	NA
Patient_12	Flow Cytometry (Surface Markers)	Patient_12_Baseline_Unstained	Patient_12_Unstained.fcs	FlowRepository	FR-FCM-ZYND	Autofluorescence	Unstained	None	SSC	None	None	LSR II	Becton Dickinson	NA	NA	NA	NA	NA	NA	NA	NA	NA	NA	NA	NA	488 nm	NA	NA	NA	NA	NA	NA	NA	NA	NA	NA	NA	NA	NA	250	NA	NA
Patient_12	Flow Cytometry (Surface Markers)	Patient_12_Baseline_None	Patient_12_Baseline_None.fcs	FlowRepository	FR-FCM-ZYND	Cell surface protein	CD45	Mouse Anti-Human CD45 antibody	PerCP	Becton Dickinson	Clone 2D1	LSR II	Becton Dickinson	NA	NA	NA	NA	NA	NA	NA	NA	NA	NA	NA	NA	488 nm	NA	NA	NA	NA	NA	NA	NA	670 nm	NA	NA	NA	NA	NA	599	NA	NA
Patient_12	Flow Cytometry (Surface Markers)	Patient_12_Baseline_None	Patient_12_Baseline_None.fcs	FlowRepository	FR-FCM-ZYND	Cell surface protein	Siglec-8	Mouse Anti-Human Siglec-8 antibody	PE	Biolegend	Clone 7C9	LSR II	Becton Dickinson	NA	NA	NA	NA	NA	NA	NA	NA	NA	NA	NA	NA	488 nm	NA	NA	NA	NA	NA	NA	NA	575 nm	NA	NA	NA	NA	NA	418	NA	NA
Patient_12	Flow Cytometry (Surface Markers)	Patient_12_Baseline_None	Patient_12_Baseline_None.fcs	FlowRepository	FR-FCM-ZYND	Cell surface protein	CCR3	Mouse Anti-Human CCR3 antibody	APC-Cy7	Biolegend	Clone 5E8	LSR II	Becton Dickinson	NA	NA	NA	NA	NA	NA	NA	NA	NA	NA	NA	NA	633 nm	NA	NA	NA	NA	NA	NA	NA	780 nm	NA	NA	NA	NA	NA	538	NA	NA
Patient_12	Flow Cytometry (Surface Markers)	Patient_12_Baseline_None	Patient_12_Baseline_None.fcs	FlowRepository	FR-FCM-ZYND	Cell surface protein	CCR1	Mouse Anti-Human CCR1 antibody	Alexa Fluor 488	R&D Systems	Clone 984303	LSR II	Becton Dickinson	NA	NA	NA	NA	NA	NA	NA	NA	NA	NA	NA	NA	488 nm	NA	NA	NA	NA	NA	NA	NA	530 nm	NA	NA	NA	NA	NA	473	NA	NA
Patient_12	Flow Cytometry (Surface Markers)	Patient_12_Baseline_None	Patient_12_Baseline_None.fcs	FlowRepository	FR-FCM-ZYND	Cell surface protein	CXCR4	Mouse Anti-Human CXCR4 antibody	APC	Becton Dickinson	Clone 12G5	LSR II	Becton Dickinson	NA	NA	NA	NA	NA	NA	NA	NA	NA	NA	NA	NA	633 nm	NA	NA	NA	NA	NA	NA	NA	660 nm	NA	NA	NA	NA	NA	544	NA	NA
Patient_12	Flow Cytometry (Surface Markers)	Patient_12_120min_VH	Patient_12_120min_VH.fcs	FlowRepository	FR-FCM-ZYND	Cell surface protein	CD45	Mouse Anti-Human CD45 antibody	PerCP	Becton Dickinson	Clone 2D1	LSR II	Becton Dickinson	NA	NA	NA	NA	NA	NA	NA	NA	NA	NA	NA	NA	488 nm	NA	NA	NA	NA	NA	NA	NA	670 nm	NA	NA	NA	NA	NA	599	NA	NA
Patient_12	Flow Cytometry (Surface Markers)	Patient_12_120min_VH	Patient_12_120min_VH.fcs	FlowRepository	FR-FCM-ZYND	Cell surface protein	Siglec-8	Mouse Anti-Human Siglec-8 antibody	PE	Biolegend	Clone 7C9	LSR II	Becton Dickinson	NA	NA	NA	NA	NA	NA	NA	NA	NA	NA	NA	NA	488 nm	NA	NA	NA	NA	NA	NA	NA	575 nm	NA	NA	NA	NA	NA	418	NA	NA
Patient_12	Flow Cytometry (Surface Markers)	Patient_12_120min_VH	Patient_12_120min_VH.fcs	FlowRepository	FR-FCM-ZYND	Cell surface protein	CCR3	Mouse Anti-Human CCR3 antibody	APC-Cy7	Biolegend	Clone 5E8	LSR II	Becton Dickinson	NA	NA	NA	NA	NA	NA	NA	NA	NA	NA	NA	NA	633 nm	NA	NA	NA	NA	NA	NA	NA	780 nm	NA	NA	NA	NA	NA	538	NA	NA
Patient_12	Flow Cytometry (Surface Markers)	Patient_12_120min_VH	Patient_12_120min_VH.fcs	FlowRepository	FR-FCM-ZYND	Cell surface protein	CCR1	Mouse Anti-Human CCR1 antibody	Alexa Fluor 488	R&D Systems	Clone 984303	LSR II	Becton Dickinson	NA	NA	NA	NA	NA	NA	NA	NA	NA	NA	NA	NA	488 nm	NA	NA	NA	NA	NA	NA	NA	530 nm	NA	NA	NA	NA	NA	473	NA	NA
Patient_12	Flow Cytometry (Surface Markers)	Patient_12_120min_VH	Patient_12_120min_VH.fcs	FlowRepository	FR-FCM-ZYND	Cell surface protein	CXCR4	Mouse Anti-Human CXCR4 antibody	APC	Becton Dickinson	Clone 12G5	LSR II	Becton Dickinson	NA	NA	NA	NA	NA	NA	NA	NA	NA	NA	NA	NA	633 nm	NA	NA	NA	NA	NA	NA	NA	660 nm	NA	NA	NA	NA	NA	544	NA	NA
Patient_12	Flow Cytometry (Surface Markers)	Patient_12_120min_MP20	Patient_12_120min_MP20.fcs	FlowRepository	FR-FCM-ZYND	Cell surface protein	CD45	Mouse Anti-Human CD45 antibody	PerCP	Becton Dickinson	Clone 2D1	LSR II	Becton Dickinson	NA	NA	NA	NA	NA	NA	NA	NA	NA	NA	NA	NA	488 nm	NA	NA	NA	NA	NA	NA	NA	670 nm	NA	NA	NA	NA	NA	599	NA	NA
Patient_12	Flow Cytometry (Surface Markers)	Patient_12_120min_MP20	Patient_12_120min_MP20.fcs	FlowRepository	FR-FCM-ZYND	Cell surface protein	Siglec-8	Mouse Anti-Human Siglec-8 antibody	PE	Biolegend	Clone 7C9	LSR II	Becton Dickinson	NA	NA	NA	NA	NA	NA	NA	NA	NA	NA	NA	NA	488 nm	NA	NA	NA	NA	NA	NA	NA	575 nm	NA	NA	NA	NA	NA	418	NA	NA
Patient_12	Flow Cytometry (Surface Markers)	Patient_12_120min_MP20	Patient_12_120min_MP20.fcs	FlowRepository	FR-FCM-ZYND	Cell surface protein	CCR3	Mouse Anti-Human CCR3 antibody	APC-Cy7	Biolegend	Clone 5E8	LSR II	Becton Dickinson	NA	NA	NA	NA	NA	NA	NA	NA	NA	NA	NA	NA	633 nm	NA	NA	NA	NA	NA	NA	NA	780 nm	NA	NA	NA	NA	NA	538	NA	NA
Patient_12	Flow Cytometry (Surface Markers)	Patient_12_120min_MP20	Patient_12_120min_MP20.fcs	FlowRepository	FR-FCM-ZYND	Cell surface protein	CCR1	Mouse Anti-Human CCR1 antibody	Alexa Fluor 488	R&D Systems	Clone 984303	LSR II	Becton Dickinson	NA	NA	NA	NA	NA	NA	NA	NA	NA	NA	NA	NA	488 nm	NA	NA	NA	NA	NA	NA	NA	530 nm	NA	NA	NA	NA	NA	473	NA	NA
Patient_12	Flow Cytometry (Surface Markers)	Patient_12_120min_MP20	Patient_12_120min_MP20.fcs	FlowRepository	FR-FCM-ZYND	Cell surface protein	CXCR4	Mouse Anti-Human CXCR4 antibody	APC	Becton Dickinson	Clone 12G5	LSR II	Becton Dickinson	NA	NA	NA	NA	NA	NA	NA	NA	NA	NA	NA	NA	633 nm	NA	NA	NA	NA	NA	NA	NA	660 nm	NA	NA	NA	NA	NA	544	NA	NA
Patient_12	Flow Cytometry (Surface Markers)	Patient_12_120min_MP200	Patient_12_120min_MP200.fcs	FlowRepository	FR-FCM-ZYND	Cell surface protein	CD45	Mouse Anti-Human CD45 antibody	PerCP	Becton Dickinson	Clone 2D1	LSR II	Becton Dickinson	NA	NA	NA	NA	NA	NA	NA	NA	NA	NA	NA	NA	488 nm	NA	NA	NA	NA	NA	NA	NA	670 nm	NA	NA	NA	NA	NA	599	NA	NA
Patient_12	Flow Cytometry (Surface Markers)	Patient_12_120min_MP200	Patient_12_120min_MP200.fcs	FlowRepository	FR-FCM-ZYND	Cell surface protein	Siglec-8	Mouse Anti-Human Siglec-8 antibody	PE	Biolegend	Clone 7C9	LSR II	Becton Dickinson	NA	NA	NA	NA	NA	NA	NA	NA	NA	NA	NA	NA	488 nm	NA	NA	NA	NA	NA	NA	NA	575 nm	NA	NA	NA	NA	NA	418	NA	NA
Patient_12	Flow Cytometry (Surface Markers)	Patient_12_120min_MP200	Patient_12_120min_MP200.fcs	FlowRepository	FR-FCM-ZYND	Cell surface protein	CCR3	Mouse Anti-Human CCR3 antibody	APC-Cy7	Biolegend	Clone 5E8	LSR II	Becton Dickinson	NA	NA	NA	NA	NA	NA	NA	NA	NA	NA	NA	NA	633 nm	NA	NA	NA	NA	NA	NA	NA	780 nm	NA	NA	NA	NA	NA	538	NA	NA
Patient_12	Flow Cytometry (Surface Markers)	Patient_12_120min_MP200	Patient_12_120min_MP200.fcs	FlowRepository	FR-FCM-ZYND	Cell surface protein	CCR1	Mouse Anti-Human CCR1 antibody	Alexa Fluor 488	R&D Systems	Clone 984303	LSR II	Becton Dickinson	NA	NA	NA	NA	NA	NA	NA	NA	NA	NA	NA	NA	488 nm	NA	NA	NA	NA	NA	NA	NA	530 nm	NA	NA	NA	NA	NA	473	NA	NA
Patient_12	Flow Cytometry (Surface Markers)	Patient_12_120min_MP200	Patient_12_120min_MP200.fcs	FlowRepository	FR-FCM-ZYND	Cell surface protein	CXCR4	Mouse Anti-Human CXCR4 antibody	APC	Becton Dickinson	Clone 12G5	LSR II	Becton Dickinson	NA	NA	NA	NA	NA	NA	NA	NA	NA	NA	NA	NA	633 nm	NA	NA	NA	NA	NA	NA	NA	660 nm	NA	NA	NA	NA	NA	544	NA	NA
Patient_13	Flow Cytometry (Surface Markers)	Patient_13_Baseline_Unstained	Patient_13_Unstained.fcs	FlowRepository	FR-FCM-ZYND	Autofluorescence	Unstained	None	FSC	None	None	LSR II	Becton Dickinson	NA	NA	NA	NA	NA	NA	NA	NA	NA	NA	NA	NA	488 nm	NA	NA	NA	NA	NA	NA	NA	NA	NA	NA	NA	NA	NA	330	NA	NA
Patient_13	Flow Cytometry (Surface Markers)	Patient_13_Baseline_Unstained	Patient_13_Unstained.fcs	FlowRepository	FR-FCM-ZYND	Autofluorescence	Unstained	None	SSC	None	None	LSR II	Becton Dickinson	NA	NA	NA	NA	NA	NA	NA	NA	NA	NA	NA	NA	488 nm	NA	NA	NA	NA	NA	NA	NA	NA	NA	NA	NA	NA	NA	250	NA	NA
Patient_13	Flow Cytometry (Surface Markers)	Patient_13_Baseline_None	Patient_13_Baseline_None.fcs	FlowRepository	FR-FCM-ZYND	Cell surface protein	CD45	Mouse Anti-Human CD45 antibody	PerCP	Becton Dickinson	Clone 2D1	LSR II	Becton Dickinson	NA	NA	NA	NA	NA	NA	NA	NA	NA	NA	NA	NA	488 nm	NA	NA	NA	NA	NA	NA	NA	670 nm	NA	NA	NA	NA	NA	599	NA	NA
Patient_13	Flow Cytometry (Surface Markers)	Patient_13_Baseline_None	Patient_13_Baseline_None.fcs	FlowRepository	FR-FCM-ZYND	Cell surface protein	Siglec-8	Mouse Anti-Human Siglec-8 antibody	PE	Biolegend	Clone 7C9	LSR II	Becton Dickinson	NA	NA	NA	NA	NA	NA	NA	NA	NA	NA	NA	NA	488 nm	NA	NA	NA	NA	NA	NA	NA	575 nm	NA	NA	NA	NA	NA	418	NA	NA
Patient_13	Flow Cytometry (Surface Markers)	Patient_13_Baseline_None	Patient_13_Baseline_None.fcs	FlowRepository	FR-FCM-ZYND	Cell surface protein	CCR3	Mouse Anti-Human CCR3 antibody	APC-Cy7	Biolegend	Clone 5E8	LSR II	Becton Dickinson	NA	NA	NA	NA	NA	NA	NA	NA	NA	NA	NA	NA	633 nm	NA	NA	NA	NA	NA	NA	NA	780 nm	NA	NA	NA	NA	NA	538	NA	NA
Patient_13	Flow Cytometry (Surface Markers)	Patient_13_Baseline_None	Patient_13_Baseline_None.fcs	FlowRepository	FR-FCM-ZYND	Cell surface protein	CCR1	Mouse Anti-Human CCR1 antibody	Alexa Fluor 488	R&D Systems	Clone 984303	LSR II	Becton Dickinson	NA	NA	NA	NA	NA	NA	NA	NA	NA	NA	NA	NA	488 nm	NA	NA	NA	NA	NA	NA	NA	530 nm	NA	NA	NA	NA	NA	473	NA	NA
Patient_13	Flow Cytometry (Surface Markers)	Patient_13_Baseline_None	Patient_13_Baseline_None.fcs	FlowRepository	FR-FCM-ZYND	Cell surface protein	CXCR4	Mouse Anti-Human CXCR4 antibody	APC	Becton Dickinson	Clone 12G5	LSR II	Becton Dickinson	NA	NA	NA	NA	NA	NA	NA	NA	NA	NA	NA	NA	633 nm	NA	NA	NA	NA	NA	NA	NA	660 nm	NA	NA	NA	NA	NA	544	NA	NA
Patient_13	Flow Cytometry (Surface Markers)	Patient_13_120min_VH	Patient_13_120min_VH.fcs	FlowRepository	FR-FCM-ZYND	Cell surface protein	CD45	Mouse Anti-Human CD45 antibody	PerCP	Becton Dickinson	Clone 2D1	LSR II	Becton Dickinson	NA	NA	NA	NA	NA	NA	NA	NA	NA	NA	NA	NA	488 nm	NA	NA	NA	NA	NA	NA	NA	670 nm	NA	NA	NA	NA	NA	599	NA	NA
Patient_13	Flow Cytometry (Surface Markers)	Patient_13_120min_VH	Patient_13_120min_VH.fcs	FlowRepository	FR-FCM-ZYND	Cell surface protein	Siglec-8	Mouse Anti-Human Siglec-8 antibody	PE	Biolegend	Clone 7C9	LSR II	Becton Dickinson	NA	NA	NA	NA	NA	NA	NA	NA	NA	NA	NA	NA	488 nm	NA	NA	NA	NA	NA	NA	NA	575 nm	NA	NA	NA	NA	NA	418	NA	NA
Patient_13	Flow Cytometry (Surface Markers)	Patient_13_120min_VH	Patient_13_120min_VH.fcs	FlowRepository	FR-FCM-ZYND	Cell surface protein	CCR3	Mouse Anti-Human CCR3 antibody	APC-Cy7	Biolegend	Clone 5E8	LSR II	Becton Dickinson	NA	NA	NA	NA	NA	NA	NA	NA	NA	NA	NA	NA	633 nm	NA	NA	NA	NA	NA	NA	NA	780 nm	NA	NA	NA	NA	NA	538	NA	NA
Patient_13	Flow Cytometry (Surface Markers)	Patient_13_120min_VH	Patient_13_120min_VH.fcs	FlowRepository	FR-FCM-ZYND	Cell surface protein	CCR1	Mouse Anti-Human CCR1 antibody	Alexa Fluor 488	R&D Systems	Clone 984303	LSR II	Becton Dickinson	NA	NA	NA	NA	NA	NA	NA	NA	NA	NA	NA	NA	488 nm	NA	NA	NA	NA	NA	NA	NA	530 nm	NA	NA	NA	NA	NA	473	NA	NA
Patient_13	Flow Cytometry (Surface Markers)	Patient_13_120min_VH	Patient_13_120min_VH.fcs	FlowRepository	FR-FCM-ZYND	Cell surface protein	CXCR4	Mouse Anti-Human CXCR4 antibody	APC	Becton Dickinson	Clone 12G5	LSR II	Becton Dickinson	NA	NA	NA	NA	NA	NA	NA	NA	NA	NA	NA	NA	633 nm	NA	NA	NA	NA	NA	NA	NA	660 nm	NA	NA	NA	NA	NA	544	NA	NA
Patient_13	Flow Cytometry (Surface Markers)	Patient_13_120min_MP20	Patient_13_120min_MP20.fcs	FlowRepository	FR-FCM-ZYND	Cell surface protein	CD45	Mouse Anti-Human CD45 antibody	PerCP	Becton Dickinson	Clone 2D1	LSR II	Becton Dickinson	NA	NA	NA	NA	NA	NA	NA	NA	NA	NA	NA	NA	488 nm	NA	NA	NA	NA	NA	NA	NA	670 nm	NA	NA	NA	NA	NA	599	NA	NA
Patient_13	Flow Cytometry (Surface Markers)	Patient_13_120min_MP20	Patient_13_120min_MP20.fcs	FlowRepository	FR-FCM-ZYND	Cell surface protein	Siglec-8	Mouse Anti-Human Siglec-8 antibody	PE	Biolegend	Clone 7C9	LSR II	Becton Dickinson	NA	NA	NA	NA	NA	NA	NA	NA	NA	NA	NA	NA	488 nm	NA	NA	NA	NA	NA	NA	NA	575 nm	NA	NA	NA	NA	NA	418	NA	NA
Patient_13	Flow Cytometry (Surface Markers)	Patient_13_120min_MP20	Patient_13_120min_MP20.fcs	FlowRepository	FR-FCM-ZYND	Cell surface protein	CCR3	Mouse Anti-Human CCR3 antibody	APC-Cy7	Biolegend	Clone 5E8	LSR II	Becton Dickinson	NA	NA	NA	NA	NA	NA	NA	NA	NA	NA	NA	NA	633 nm	NA	NA	NA	NA	NA	NA	NA	780 nm	NA	NA	NA	NA	NA	538	NA	NA
Patient_13	Flow Cytometry (Surface Markers)	Patient_13_120min_MP20	Patient_13_120min_MP20.fcs	FlowRepository	FR-FCM-ZYND	Cell surface protein	CCR1	Mouse Anti-Human CCR1 antibody	Alexa Fluor 488	R&D Systems	Clone 984303	LSR II	Becton Dickinson	NA	NA	NA	NA	NA	NA	NA	NA	NA	NA	NA	NA	488 nm	NA	NA	NA	NA	NA	NA	NA	530 nm	NA	NA	NA	NA	NA	473	NA	NA
Patient_13	Flow Cytometry (Surface Markers)	Patient_13_120min_MP20	Patient_13_120min_MP20.fcs	FlowRepository	FR-FCM-ZYND	Cell surface protein	CXCR4	Mouse Anti-Human CXCR4 antibody	APC	Becton Dickinson	Clone 12G5	LSR II	Becton Dickinson	NA	NA	NA	NA	NA	NA	NA	NA	NA	NA	NA	NA	633 nm	NA	NA	NA	NA	NA	NA	NA	660 nm	NA	NA	NA	NA	NA	544	NA	NA
Patient_13	Flow Cytometry (Surface Markers)	Patient_13_120min_MP200	Patient_13_120min_MP200.fcs	FlowRepository	FR-FCM-ZYND	Cell surface protein	CD45	Mouse Anti-Human CD45 antibody	PerCP	Becton Dickinson	Clone 2D1	LSR II	Becton Dickinson	NA	NA	NA	NA	NA	NA	NA	NA	NA	NA	NA	NA	488 nm	NA	NA	NA	NA	NA	NA	NA	670 nm	NA	NA	NA	NA	NA	599	NA	NA
Patient_13	Flow Cytometry (Surface Markers)	Patient_13_120min_MP200	Patient_13_120min_MP200.fcs	FlowRepository	FR-FCM-ZYND	Cell surface protein	Siglec-8	Mouse Anti-Human Siglec-8 antibody	PE	Biolegend	Clone 7C9	LSR II	Becton Dickinson	NA	NA	NA	NA	NA	NA	NA	NA	NA	NA	NA	NA	488 nm	NA	NA	NA	NA	NA	NA	NA	575 nm	NA	NA	NA	NA	NA	418	NA	NA
Patient_13	Flow Cytometry (Surface Markers)	Patient_13_120min_MP200	Patient_13_120min_MP200.fcs	FlowRepository	FR-FCM-ZYND	Cell surface protein	CCR3	Mouse Anti-Human CCR3 antibody	APC-Cy7	Biolegend	Clone 5E8	LSR II	Becton Dickinson	NA	NA	NA	NA	NA	NA	NA	NA	NA	NA	NA	NA	633 nm	NA	NA	NA	NA	NA	NA	NA	780 nm	NA	NA	NA	NA	NA	538	NA	NA
Patient_13	Flow Cytometry (Surface Markers)	Patient_13_120min_MP200	Patient_13_120min_MP200.fcs	FlowRepository	FR-FCM-ZYND	Cell surface protein	CCR1	Mouse Anti-Human CCR1 antibody	Alexa Fluor 488	R&D Systems	Clone 984303	LSR II	Becton Dickinson	NA	NA	NA	NA	NA	NA	NA	NA	NA	NA	NA	NA	488 nm	NA	NA	NA	NA	NA	NA	NA	530 nm	NA	NA	NA	NA	NA	473	NA	NA
Patient_13	Flow Cytometry (Surface Markers)	Patient_13_120min_MP200	Patient_13_120min_MP200.fcs	FlowRepository	FR-FCM-ZYND	Cell surface protein	CXCR4	Mouse Anti-Human CXCR4 antibody	APC	Becton Dickinson	Clone 12G5	LSR II	Becton Dickinson	NA	NA	NA	NA	NA	NA	NA	NA	NA	NA	NA	NA	633 nm	NA	NA	NA	NA	NA	NA	NA	660 nm	NA	NA	NA	NA	NA	544	NA	NA
Patient_14	Flow Cytometry (Surface Markers)	Patient_14_Baseline_Unstained	Patient_14_Unstained.fcs	FlowRepository	FR-FCM-ZYND	Autofluorescence	Unstained	None	FSC	None	None	LSR II	Becton Dickinson	NA	NA	NA	NA	NA	NA	NA	NA	NA	NA	NA	NA	488 nm	NA	NA	NA	NA	NA	NA	NA	NA	NA	NA	NA	NA	NA	330	NA	NA
Patient_14	Flow Cytometry (Surface Markers)	Patient_14_Baseline_Unstained	Patient_14_Unstained.fcs	FlowRepository	FR-FCM-ZYND	Autofluorescence	Unstained	None	SSC	None	None	LSR II	Becton Dickinson	NA	NA	NA	NA	NA	NA	NA	NA	NA	NA	NA	NA	488 nm	NA	NA	NA	NA	NA	NA	NA	NA	NA	NA	NA	NA	NA	250	NA	NA
Patient_14	Flow Cytometry (Surface Markers)	Patient_14_Baseline_None	Patient_14_Baseline_None.fcs	FlowRepository	FR-FCM-ZYND	Cell surface protein	CD45	Mouse Anti-Human CD45 antibody	PerCP	Becton Dickinson	Clone 2D1	LSR II	Becton Dickinson	NA	NA	NA	NA	NA	NA	NA	NA	NA	NA	NA	NA	488 nm	NA	NA	NA	NA	NA	NA	NA	670 nm	NA	NA	NA	NA	NA	599	NA	NA
Patient_14	Flow Cytometry (Surface Markers)	Patient_14_Baseline_None	Patient_14_Baseline_None.fcs	FlowRepository	FR-FCM-ZYND	Cell surface protein	Siglec-8	Mouse Anti-Human Siglec-8 antibody	PE	Biolegend	Clone 7C9	LSR II	Becton Dickinson	NA	NA	NA	NA	NA	NA	NA	NA	NA	NA	NA	NA	488 nm	NA	NA	NA	NA	NA	NA	NA	575 nm	NA	NA	NA	NA	NA	418	NA	NA
Patient_14	Flow Cytometry (Surface Markers)	Patient_14_Baseline_None	Patient_14_Baseline_None.fcs	FlowRepository	FR-FCM-ZYND	Cell surface protein	CCR3	Mouse Anti-Human CCR3 antibody	APC-Cy7	Biolegend	Clone 5E8	LSR II	Becton Dickinson	NA	NA	NA	NA	NA	NA	NA	NA	NA	NA	NA	NA	633 nm	NA	NA	NA	NA	NA	NA	NA	780 nm	NA	NA	NA	NA	NA	538	NA	NA
Patient_14	Flow Cytometry (Surface Markers)	Patient_14_Baseline_None	Patient_14_Baseline_None.fcs	FlowRepository	FR-FCM-ZYND	Cell surface protein	CCR1	Mouse Anti-Human CCR1 antibody	Alexa Fluor 488	R&D Systems	Clone 984303	LSR II	Becton Dickinson	NA	NA	NA	NA	NA	NA	NA	NA	NA	NA	NA	NA	488 nm	NA	NA	NA	NA	NA	NA	NA	530 nm	NA	NA	NA	NA	NA	473	NA	NA
Patient_14	Flow Cytometry (Surface Markers)	Patient_14_Baseline_None	Patient_14_Baseline_None.fcs	FlowRepository	FR-FCM-ZYND	Cell surface protein	CXCR4	Mouse Anti-Human CXCR4 antibody	APC	Becton Dickinson	Clone 12G5	LSR II	Becton Dickinson	NA	NA	NA	NA	NA	NA	NA	NA	NA	NA	NA	NA	633 nm	NA	NA	NA	NA	NA	NA	NA	660 nm	NA	NA	NA	NA	NA	544	NA	NA
Patient_14	Flow Cytometry (Surface Markers)	Patient_14_120min_VH	Patient_14_120min_VH.fcs	FlowRepository	FR-FCM-ZYND	Cell surface protein	CD45	Mouse Anti-Human CD45 antibody	PerCP	Becton Dickinson	Clone 2D1	LSR II	Becton Dickinson	NA	NA	NA	NA	NA	NA	NA	NA	NA	NA	NA	NA	488 nm	NA	NA	NA	NA	NA	NA	NA	670 nm	NA	NA	NA	NA	NA	599	NA	NA
Patient_14	Flow Cytometry (Surface Markers)	Patient_14_120min_VH	Patient_14_120min_VH.fcs	FlowRepository	FR-FCM-ZYND	Cell surface protein	Siglec-8	Mouse Anti-Human Siglec-8 antibody	PE	Biolegend	Clone 7C9	LSR II	Becton Dickinson	NA	NA	NA	NA	NA	NA	NA	NA	NA	NA	NA	NA	488 nm	NA	NA	NA	NA	NA	NA	NA	575 nm	NA	NA	NA	NA	NA	418	NA	NA
Patient_14	Flow Cytometry (Surface Markers)	Patient_14_120min_VH	Patient_14_120min_VH.fcs	FlowRepository	FR-FCM-ZYND	Cell surface protein	CCR3	Mouse Anti-Human CCR3 antibody	APC-Cy7	Biolegend	Clone 5E8	LSR II	Becton Dickinson	NA	NA	NA	NA	NA	NA	NA	NA	NA	NA	NA	NA	633 nm	NA	NA	NA	NA	NA	NA	NA	780 nm	NA	NA	NA	NA	NA	538	NA	NA
Patient_14	Flow Cytometry (Surface Markers)	Patient_14_120min_VH	Patient_14_120min_VH.fcs	FlowRepository	FR-FCM-ZYND	Cell surface protein	CCR1	Mouse Anti-Human CCR1 antibody	Alexa Fluor 488	R&D Systems	Clone 984303	LSR II	Becton Dickinson	NA	NA	NA	NA	NA	NA	NA	NA	NA	NA	NA	NA	488 nm	NA	NA	NA	NA	NA	NA	NA	530 nm	NA	NA	NA	NA	NA	473	NA	NA
Patient_14	Flow Cytometry (Surface Markers)	Patient_14_120min_VH	Patient_14_120min_VH.fcs	FlowRepository	FR-FCM-ZYND	Cell surface protein	CXCR4	Mouse Anti-Human CXCR4 antibody	APC	Becton Dickinson	Clone 12G5	LSR II	Becton Dickinson	NA	NA	NA	NA	NA	NA	NA	NA	NA	NA	NA	NA	633 nm	NA	NA	NA	NA	NA	NA	NA	660 nm	NA	NA	NA	NA	NA	544	NA	NA
Patient_14	Flow Cytometry (Surface Markers)	Patient_14_120min_MP20	Patient_14_120min_MP20.fcs	FlowRepository	FR-FCM-ZYND	Cell surface protein	CD45	Mouse Anti-Human CD45 antibody	PerCP	Becton Dickinson	Clone 2D1	LSR II	Becton Dickinson	NA	NA	NA	NA	NA	NA	NA	NA	NA	NA	NA	NA	488 nm	NA	NA	NA	NA	NA	NA	NA	670 nm	NA	NA	NA	NA	NA	599	NA	NA
Patient_14	Flow Cytometry (Surface Markers)	Patient_14_120min_MP20	Patient_14_120min_MP20.fcs	FlowRepository	FR-FCM-ZYND	Cell surface protein	Siglec-8	Mouse Anti-Human Siglec-8 antibody	PE	Biolegend	Clone 7C9	LSR II	Becton Dickinson	NA	NA	NA	NA	NA	NA	NA	NA	NA	NA	NA	NA	488 nm	NA	NA	NA	NA	NA	NA	NA	575 nm	NA	NA	NA	NA	NA	418	NA	NA
Patient_14	Flow Cytometry (Surface Markers)	Patient_14_120min_MP20	Patient_14_120min_MP20.fcs	FlowRepository	FR-FCM-ZYND	Cell surface protein	CCR3	Mouse Anti-Human CCR3 antibody	APC-Cy7	Biolegend	Clone 5E8	LSR II	Becton Dickinson	NA	NA	NA	NA	NA	NA	NA	NA	NA	NA	NA	NA	633 nm	NA	NA	NA	NA	NA	NA	NA	780 nm	NA	NA	NA	NA	NA	538	NA	NA
Patient_14	Flow Cytometry (Surface Markers)	Patient_14_120min_MP20	Patient_14_120min_MP20.fcs	FlowRepository	FR-FCM-ZYND	Cell surface protein	CCR1	Mouse Anti-Human CCR1 antibody	Alexa Fluor 488	R&D Systems	Clone 984303	LSR II	Becton Dickinson	NA	NA	NA	NA	NA	NA	NA	NA	NA	NA	NA	NA	488 nm	NA	NA	NA	NA	NA	NA	NA	530 nm	NA	NA	NA	NA	NA	473	NA	NA
Patient_14	Flow Cytometry (Surface Markers)	Patient_14_120min_MP20	Patient_14_120min_MP20.fcs	FlowRepository	FR-FCM-ZYND	Cell surface protein	CXCR4	Mouse Anti-Human CXCR4 antibody	APC	Becton Dickinson	Clone 12G5	LSR II	Becton Dickinson	NA	NA	NA	NA	NA	NA	NA	NA	NA	NA	NA	NA	633 nm	NA	NA	NA	NA	NA	NA	NA	660 nm	NA	NA	NA	NA	NA	544	NA	NA
Patient_14	Flow Cytometry (Surface Markers)	Patient_14_120min_MP200	Patient_14_120min_MP200.fcs	FlowRepository	FR-FCM-ZYND	Cell surface protein	CD45	Mouse Anti-Human CD45 antibody	PerCP	Becton Dickinson	Clone 2D1	LSR II	Becton Dickinson	NA	NA	NA	NA	NA	NA	NA	NA	NA	NA	NA	NA	488 nm	NA	NA	NA	NA	NA	NA	NA	670 nm	NA	NA	NA	NA	NA	599	NA	NA
Patient_14	Flow Cytometry (Surface Markers)	Patient_14_120min_MP200	Patient_14_120min_MP200.fcs	FlowRepository	FR-FCM-ZYND	Cell surface protein	Siglec-8	Mouse Anti-Human Siglec-8 antibody	PE	Biolegend	Clone 7C9	LSR II	Becton Dickinson	NA	NA	NA	NA	NA	NA	NA	NA	NA	NA	NA	NA	488 nm	NA	NA	NA	NA	NA	NA	NA	575 nm	NA	NA	NA	NA	NA	418	NA	NA
Patient_14	Flow Cytometry (Surface Markers)	Patient_14_120min_MP200	Patient_14_120min_MP200.fcs	FlowRepository	FR-FCM-ZYND	Cell surface protein	CCR3	Mouse Anti-Human CCR3 antibody	APC-Cy7	Biolegend	Clone 5E8	LSR II	Becton Dickinson	NA	NA	NA	NA	NA	NA	NA	NA	NA	NA	NA	NA	633 nm	NA	NA	NA	NA	NA	NA	NA	780 nm	NA	NA	NA	NA	NA	538	NA	NA
Patient_14	Flow Cytometry (Surface Markers)	Patient_14_120min_MP200	Patient_14_120min_MP200.fcs	FlowRepository	FR-FCM-ZYND	Cell surface protein	CCR1	Mouse Anti-Human CCR1 antibody	Alexa Fluor 488	R&D Systems	Clone 984303	LSR II	Becton Dickinson	NA	NA	NA	NA	NA	NA	NA	NA	NA	NA	NA	NA	488 nm	NA	NA	NA	NA	NA	NA	NA	530 nm	NA	NA	NA	NA	NA	473	NA	NA
Patient_14	Flow Cytometry (Surface Markers)	Patient_14_120min_MP200	Patient_14_120min_MP200.fcs	FlowRepository	FR-FCM-ZYND	Cell surface protein	CXCR4	Mouse Anti-Human CXCR4 antibody	APC	Becton Dickinson	Clone 12G5	LSR II	Becton Dickinson	NA	NA	NA	NA	NA	NA	NA	NA	NA	NA	NA	NA	633 nm	NA	NA	NA	NA	NA	NA	NA	660 nm	NA	NA	NA	NA	NA	544	NA	NA
Patient_15	Flow Cytometry (Surface Markers)	Patient_15_Baseline_Unstained	Patient_15_Unstained.fcs	FlowRepository	FR-FCM-ZYND	Autofluorescence	Unstained	None	FSC	None	None	LSR II	Becton Dickinson	NA	NA	NA	NA	NA	NA	NA	NA	NA	NA	NA	NA	488 nm	NA	NA	NA	NA	NA	NA	NA	NA	NA	NA	NA	NA	NA	330	NA	NA
Patient_15	Flow Cytometry (Surface Markers)	Patient_15_Baseline_Unstained	Patient_15_Unstained.fcs	FlowRepository	FR-FCM-ZYND	Autofluorescence	Unstained	None	SSC	None	None	LSR II	Becton Dickinson	NA	NA	NA	NA	NA	NA	NA	NA	NA	NA	NA	NA	488 nm	NA	NA	NA	NA	NA	NA	NA	NA	NA	NA	NA	NA	NA	250	NA	NA
Patient_15	Flow Cytometry (Surface Markers)	Patient_15_Baseline_None	Patient_15_Baseline_None.fcs	FlowRepository	FR-FCM-ZYND	Cell surface protein	CD45	Mouse Anti-Human CD45 antibody	PerCP	Becton Dickinson	Clone 2D1	LSR II	Becton Dickinson	NA	NA	NA	NA	NA	NA	NA	NA	NA	NA	NA	NA	488 nm	NA	NA	NA	NA	NA	NA	NA	670 nm	NA	NA	NA	NA	NA	599	NA	NA
Patient_15	Flow Cytometry (Surface Markers)	Patient_15_Baseline_None	Patient_15_Baseline_None.fcs	FlowRepository	FR-FCM-ZYND	Cell surface protein	Siglec-8	Mouse Anti-Human Siglec-8 antibody	PE	Biolegend	Clone 7C9	LSR II	Becton Dickinson	NA	NA	NA	NA	NA	NA	NA	NA	NA	NA	NA	NA	488 nm	NA	NA	NA	NA	NA	NA	NA	575 nm	NA	NA	NA	NA	NA	418	NA	NA
Patient_15	Flow Cytometry (Surface Markers)	Patient_15_Baseline_None	Patient_15_Baseline_None.fcs	FlowRepository	FR-FCM-ZYND	Cell surface protein	CCR3	Mouse Anti-Human CCR3 antibody	APC-Cy7	Biolegend	Clone 5E8	LSR II	Becton Dickinson	NA	NA	NA	NA	NA	NA	NA	NA	NA	NA	NA	NA	633 nm	NA	NA	NA	NA	NA	NA	NA	780 nm	NA	NA	NA	NA	NA	538	NA	NA
Patient_15	Flow Cytometry (Surface Markers)	Patient_15_Baseline_None	Patient_15_Baseline_None.fcs	FlowRepository	FR-FCM-ZYND	Cell surface protein	CCR1	Mouse Anti-Human CCR1 antibody	Alexa Fluor 488	R&D Systems	Clone 984303	LSR II	Becton Dickinson	NA	NA	NA	NA	NA	NA	NA	NA	NA	NA	NA	NA	488 nm	NA	NA	NA	NA	NA	NA	NA	530 nm	NA	NA	NA	NA	NA	473	NA	NA
Patient_15	Flow Cytometry (Surface Markers)	Patient_15_Baseline_None	Patient_15_Baseline_None.fcs	FlowRepository	FR-FCM-ZYND	Cell surface protein	CXCR4	Mouse Anti-Human CXCR4 antibody	APC	Becton Dickinson	Clone 12G5	LSR II	Becton Dickinson	NA	NA	NA	NA	NA	NA	NA	NA	NA	NA	NA	NA	633 nm	NA	NA	NA	NA	NA	NA	NA	660 nm	NA	NA	NA	NA	NA	544	NA	NA
Patient_15	Flow Cytometry (Surface Markers)	Patient_15_120min_VH	Patient_15_120min_VH.fcs	FlowRepository	FR-FCM-ZYND	Cell surface protein	CD45	Mouse Anti-Human CD45 antibody	PerCP	Becton Dickinson	Clone 2D1	LSR II	Becton Dickinson	NA	NA	NA	NA	NA	NA	NA	NA	NA	NA	NA	NA	488 nm	NA	NA	NA	NA	NA	NA	NA	670 nm	NA	NA	NA	NA	NA	599	NA	NA
Patient_15	Flow Cytometry (Surface Markers)	Patient_15_120min_VH	Patient_15_120min_VH.fcs	FlowRepository	FR-FCM-ZYND	Cell surface protein	Siglec-8	Mouse Anti-Human Siglec-8 antibody	PE	Biolegend	Clone 7C9	LSR II	Becton Dickinson	NA	NA	NA	NA	NA	NA	NA	NA	NA	NA	NA	NA	488 nm	NA	NA	NA	NA	NA	NA	NA	575 nm	NA	NA	NA	NA	NA	418	NA	NA
Patient_15	Flow Cytometry (Surface Markers)	Patient_15_120min_VH	Patient_15_120min_VH.fcs	FlowRepository	FR-FCM-ZYND	Cell surface protein	CCR3	Mouse Anti-Human CCR3 antibody	APC-Cy7	Biolegend	Clone 5E8	LSR II	Becton Dickinson	NA	NA	NA	NA	NA	NA	NA	NA	NA	NA	NA	NA	633 nm	NA	NA	NA	NA	NA	NA	NA	780 nm	NA	NA	NA	NA	NA	538	NA	NA
Patient_15	Flow Cytometry (Surface Markers)	Patient_15_120min_VH	Patient_15_120min_VH.fcs	FlowRepository	FR-FCM-ZYND	Cell surface protein	CCR1	Mouse Anti-Human CCR1 antibody	Alexa Fluor 488	R&D Systems	Clone 984303	LSR II	Becton Dickinson	NA	NA	NA	NA	NA	NA	NA	NA	NA	NA	NA	NA	488 nm	NA	NA	NA	NA	NA	NA	NA	530 nm	NA	NA	NA	NA	NA	473	NA	NA
Patient_15	Flow Cytometry (Surface Markers)	Patient_15_120min_VH	Patient_15_120min_VH.fcs	FlowRepository	FR-FCM-ZYND	Cell surface protein	CXCR4	Mouse Anti-Human CXCR4 antibody	APC	Becton Dickinson	Clone 12G5	LSR II	Becton Dickinson	NA	NA	NA	NA	NA	NA	NA	NA	NA	NA	NA	NA	633 nm	NA	NA	NA	NA	NA	NA	NA	660 nm	NA	NA	NA	NA	NA	544	NA	NA
Patient_15	Flow Cytometry (Surface Markers)	Patient_15_120min_MP20	Patient_15_120min_MP20.fcs	FlowRepository	FR-FCM-ZYND	Cell surface protein	CD45	Mouse Anti-Human CD45 antibody	PerCP	Becton Dickinson	Clone 2D1	LSR II	Becton Dickinson	NA	NA	NA	NA	NA	NA	NA	NA	NA	NA	NA	NA	488 nm	NA	NA	NA	NA	NA	NA	NA	670 nm	NA	NA	NA	NA	NA	599	NA	NA
Patient_15	Flow Cytometry (Surface Markers)	Patient_15_120min_MP20	Patient_15_120min_MP20.fcs	FlowRepository	FR-FCM-ZYND	Cell surface protein	Siglec-8	Mouse Anti-Human Siglec-8 antibody	PE	Biolegend	Clone 7C9	LSR II	Becton Dickinson	NA	NA	NA	NA	NA	NA	NA	NA	NA	NA	NA	NA	488 nm	NA	NA	NA	NA	NA	NA	NA	575 nm	NA	NA	NA	NA	NA	418	NA	NA
Patient_15	Flow Cytometry (Surface Markers)	Patient_15_120min_MP20	Patient_15_120min_MP20.fcs	FlowRepository	FR-FCM-ZYND	Cell surface protein	CCR3	Mouse Anti-Human CCR3 antibody	APC-Cy7	Biolegend	Clone 5E8	LSR II	Becton Dickinson	NA	NA	NA	NA	NA	NA	NA	NA	NA	NA	NA	NA	633 nm	NA	NA	NA	NA	NA	NA	NA	780 nm	NA	NA	NA	NA	NA	538	NA	NA
Patient_15	Flow Cytometry (Surface Markers)	Patient_15_120min_MP20	Patient_15_120min_MP20.fcs	FlowRepository	FR-FCM-ZYND	Cell surface protein	CCR1	Mouse Anti-Human CCR1 antibody	Alexa Fluor 488	R&D Systems	Clone 984303	LSR II	Becton Dickinson	NA	NA	NA	NA	NA	NA	NA	NA	NA	NA	NA	NA	488 nm	NA	NA	NA	NA	NA	NA	NA	530 nm	NA	NA	NA	NA	NA	473	NA	NA
Patient_15	Flow Cytometry (Surface Markers)	Patient_15_120min_MP20	Patient_15_120min_MP20.fcs	FlowRepository	FR-FCM-ZYND	Cell surface protein	CXCR4	Mouse Anti-Human CXCR4 antibody	APC	Becton Dickinson	Clone 12G5	LSR II	Becton Dickinson	NA	NA	NA	NA	NA	NA	NA	NA	NA	NA	NA	NA	633 nm	NA	NA	NA	NA	NA	NA	NA	660 nm	NA	NA	NA	NA	NA	544	NA	NA
Patient_15	Flow Cytometry (Surface Markers)	Patient_15_120min_MP200	Patient_15_120min_MP200.fcs	FlowRepository	FR-FCM-ZYND	Cell surface protein	CD45	Mouse Anti-Human CD45 antibody	PerCP	Becton Dickinson	Clone 2D1	LSR II	Becton Dickinson	NA	NA	NA	NA	NA	NA	NA	NA	NA	NA	NA	NA	488 nm	NA	NA	NA	NA	NA	NA	NA	670 nm	NA	NA	NA	NA	NA	599	NA	NA
Patient_15	Flow Cytometry (Surface Markers)	Patient_15_120min_MP200	Patient_15_120min_MP200.fcs	FlowRepository	FR-FCM-ZYND	Cell surface protein	Siglec-8	Mouse Anti-Human Siglec-8 antibody	PE	Biolegend	Clone 7C9	LSR II	Becton Dickinson	NA	NA	NA	NA	NA	NA	NA	NA	NA	NA	NA	NA	488 nm	NA	NA	NA	NA	NA	NA	NA	575 nm	NA	NA	NA	NA	NA	418	NA	NA
Patient_15	Flow Cytometry (Surface Markers)	Patient_15_120min_MP200	Patient_15_120min_MP200.fcs	FlowRepository	FR-FCM-ZYND	Cell surface protein	CCR3	Mouse Anti-Human CCR3 antibody	APC-Cy7	Biolegend	Clone 5E8	LSR II	Becton Dickinson	NA	NA	NA	NA	NA	NA	NA	NA	NA	NA	NA	NA	633 nm	NA	NA	NA	NA	NA	NA	NA	780 nm	NA	NA	NA	NA	NA	538	NA	NA
Patient_15	Flow Cytometry (Surface Markers)	Patient_15_120min_MP200	Patient_15_120min_MP200.fcs	FlowRepository	FR-FCM-ZYND	Cell surface protein	CCR1	Mouse Anti-Human CCR1 antibody	Alexa Fluor 488	R&D Systems	Clone 984303	LSR II	Becton Dickinson	NA	NA	NA	NA	NA	NA	NA	NA	NA	NA	NA	NA	488 nm	NA	NA	NA	NA	NA	NA	NA	530 nm	NA	NA	NA	NA	NA	473	NA	NA
Patient_15	Flow Cytometry (Surface Markers)	Patient_15_120min_MP200	Patient_15_120min_MP200.fcs	FlowRepository	FR-FCM-ZYND	Cell surface protein	CXCR4	Mouse Anti-Human CXCR4 antibody	APC	Becton Dickinson	Clone 12G5	LSR II	Becton Dickinson	NA	NA	NA	NA	NA	NA	NA	NA	NA	NA	NA	NA	633 nm	NA	NA	NA	NA	NA	NA	NA	660 nm	NA	NA	NA	NA	NA	544	NA	NA
Patient_16	Flow Cytometry (Surface Markers)	Patient_16_Baseline_Unstained	Patient_16_Unstained.fcs	FlowRepository	FR-FCM-ZYND	Autofluorescence	Unstained	None	FSC	None	None	LSR II	Becton Dickinson	NA	NA	NA	NA	NA	NA	NA	NA	NA	NA	NA	NA	488 nm	NA	NA	NA	NA	NA	NA	NA	NA	NA	NA	NA	NA	NA	330	NA	NA
Patient_16	Flow Cytometry (Surface Markers)	Patient_16_Baseline_Unstained	Patient_16_Unstained.fcs	FlowRepository	FR-FCM-ZYND	Autofluorescence	Unstained	None	SSC	None	None	LSR II	Becton Dickinson	NA	NA	NA	NA	NA	NA	NA	NA	NA	NA	NA	NA	488 nm	NA	NA	NA	NA	NA	NA	NA	NA	NA	NA	NA	NA	NA	250	NA	NA
Patient_16	Flow Cytometry (Surface Markers)	Patient_16_Baseline_None	Patient_16_Baseline_None.fcs	FlowRepository	FR-FCM-ZYND	Cell surface protein	CD45	Mouse Anti-Human CD45 antibody	PerCP	Becton Dickinson	Clone 2D1	LSR II	Becton Dickinson	NA	NA	NA	NA	NA	NA	NA	NA	NA	NA	NA	NA	488 nm	NA	NA	NA	NA	NA	NA	NA	670 nm	NA	NA	NA	NA	NA	599	NA	NA
Patient_16	Flow Cytometry (Surface Markers)	Patient_16_Baseline_None	Patient_16_Baseline_None.fcs	FlowRepository	FR-FCM-ZYND	Cell surface protein	Siglec-8	Mouse Anti-Human Siglec-8 antibody	PE	Biolegend	Clone 7C9	LSR II	Becton Dickinson	NA	NA	NA	NA	NA	NA	NA	NA	NA	NA	NA	NA	488 nm	NA	NA	NA	NA	NA	NA	NA	575 nm	NA	NA	NA	NA	NA	418	NA	NA
Patient_16	Flow Cytometry (Surface Markers)	Patient_16_Baseline_None	Patient_16_Baseline_None.fcs	FlowRepository	FR-FCM-ZYND	Cell surface protein	CCR3	Mouse Anti-Human CCR3 antibody	APC-Cy7	Biolegend	Clone 5E8	LSR II	Becton Dickinson	NA	NA	NA	NA	NA	NA	NA	NA	NA	NA	NA	NA	633 nm	NA	NA	NA	NA	NA	NA	NA	780 nm	NA	NA	NA	NA	NA	538	NA	NA
Patient_16	Flow Cytometry (Surface Markers)	Patient_16_Baseline_None	Patient_16_Baseline_None.fcs	FlowRepository	FR-FCM-ZYND	Cell surface protein	CCR1	Mouse Anti-Human CCR1 antibody	Alexa Fluor 488	R&D Systems	Clone 984303	LSR II	Becton Dickinson	NA	NA	NA	NA	NA	NA	NA	NA	NA	NA	NA	NA	488 nm	NA	NA	NA	NA	NA	NA	NA	530 nm	NA	NA	NA	NA	NA	473	NA	NA
Patient_16	Flow Cytometry (Surface Markers)	Patient_16_Baseline_None	Patient_16_Baseline_None.fcs	FlowRepository	FR-FCM-ZYND	Cell surface protein	CXCR4	Mouse Anti-Human CXCR4 antibody	APC	Becton Dickinson	Clone 12G5	LSR II	Becton Dickinson	NA	NA	NA	NA	NA	NA	NA	NA	NA	NA	NA	NA	633 nm	NA	NA	NA	NA	NA	NA	NA	660 nm	NA	NA	NA	NA	NA	544	NA	NA
Patient_16	Flow Cytometry (Surface Markers)	Patient_16_120min_VH	Patient_16_120min_VH.fcs	FlowRepository	FR-FCM-ZYND	Cell surface protein	CD45	Mouse Anti-Human CD45 antibody	PerCP	Becton Dickinson	Clone 2D1	LSR II	Becton Dickinson	NA	NA	NA	NA	NA	NA	NA	NA	NA	NA	NA	NA	488 nm	NA	NA	NA	NA	NA	NA	NA	670 nm	NA	NA	NA	NA	NA	599	NA	NA
Patient_16	Flow Cytometry (Surface Markers)	Patient_16_120min_VH	Patient_16_120min_VH.fcs	FlowRepository	FR-FCM-ZYND	Cell surface protein	Siglec-8	Mouse Anti-Human Siglec-8 antibody	PE	Biolegend	Clone 7C9	LSR II	Becton Dickinson	NA	NA	NA	NA	NA	NA	NA	NA	NA	NA	NA	NA	488 nm	NA	NA	NA	NA	NA	NA	NA	575 nm	NA	NA	NA	NA	NA	418	NA	NA
Patient_16	Flow Cytometry (Surface Markers)	Patient_16_120min_VH	Patient_16_120min_VH.fcs	FlowRepository	FR-FCM-ZYND	Cell surface protein	CCR3	Mouse Anti-Human CCR3 antibody	APC-Cy7	Biolegend	Clone 5E8	LSR II	Becton Dickinson	NA	NA	NA	NA	NA	NA	NA	NA	NA	NA	NA	NA	633 nm	NA	NA	NA	NA	NA	NA	NA	780 nm	NA	NA	NA	NA	NA	538	NA	NA
Patient_16	Flow Cytometry (Surface Markers)	Patient_16_120min_VH	Patient_16_120min_VH.fcs	FlowRepository	FR-FCM-ZYND	Cell surface protein	CCR1	Mouse Anti-Human CCR1 antibody	Alexa Fluor 488	R&D Systems	Clone 984303	LSR II	Becton Dickinson	NA	NA	NA	NA	NA	NA	NA	NA	NA	NA	NA	NA	488 nm	NA	NA	NA	NA	NA	NA	NA	530 nm	NA	NA	NA	NA	NA	473	NA	NA
Patient_16	Flow Cytometry (Surface Markers)	Patient_16_120min_VH	Patient_16_120min_VH.fcs	FlowRepository	FR-FCM-ZYND	Cell surface protein	CXCR4	Mouse Anti-Human CXCR4 antibody	APC	Becton Dickinson	Clone 12G5	LSR II	Becton Dickinson	NA	NA	NA	NA	NA	NA	NA	NA	NA	NA	NA	NA	633 nm	NA	NA	NA	NA	NA	NA	NA	660 nm	NA	NA	NA	NA	NA	544	NA	NA
Patient_16	Flow Cytometry (Surface Markers)	Patient_16_120min_MP20	Patient_16_120min_MP20.fcs	FlowRepository	FR-FCM-ZYND	Cell surface protein	CD45	Mouse Anti-Human CD45 antibody	PerCP	Becton Dickinson	Clone 2D1	LSR II	Becton Dickinson	NA	NA	NA	NA	NA	NA	NA	NA	NA	NA	NA	NA	488 nm	NA	NA	NA	NA	NA	NA	NA	670 nm	NA	NA	NA	NA	NA	599	NA	NA
Patient_16	Flow Cytometry (Surface Markers)	Patient_16_120min_MP20	Patient_16_120min_MP20.fcs	FlowRepository	FR-FCM-ZYND	Cell surface protein	Siglec-8	Mouse Anti-Human Siglec-8 antibody	PE	Biolegend	Clone 7C9	LSR II	Becton Dickinson	NA	NA	NA	NA	NA	NA	NA	NA	NA	NA	NA	NA	488 nm	NA	NA	NA	NA	NA	NA	NA	575 nm	NA	NA	NA	NA	NA	418	NA	NA
Patient_16	Flow Cytometry (Surface Markers)	Patient_16_120min_MP20	Patient_16_120min_MP20.fcs	FlowRepository	FR-FCM-ZYND	Cell surface protein	CCR3	Mouse Anti-Human CCR3 antibody	APC-Cy7	Biolegend	Clone 5E8	LSR II	Becton Dickinson	NA	NA	NA	NA	NA	NA	NA	NA	NA	NA	NA	NA	633 nm	NA	NA	NA	NA	NA	NA	NA	780 nm	NA	NA	NA	NA	NA	538	NA	NA
Patient_16	Flow Cytometry (Surface Markers)	Patient_16_120min_MP20	Patient_16_120min_MP20.fcs	FlowRepository	FR-FCM-ZYND	Cell surface protein	CCR1	Mouse Anti-Human CCR1 antibody	Alexa Fluor 488	R&D Systems	Clone 984303	LSR II	Becton Dickinson	NA	NA	NA	NA	NA	NA	NA	NA	NA	NA	NA	NA	488 nm	NA	NA	NA	NA	NA	NA	NA	530 nm	NA	NA	NA	NA	NA	473	NA	NA
Patient_16	Flow Cytometry (Surface Markers)	Patient_16_120min_MP20	Patient_16_120min_MP20.fcs	FlowRepository	FR-FCM-ZYND	Cell surface protein	CXCR4	Mouse Anti-Human CXCR4 antibody	APC	Becton Dickinson	Clone 12G5	LSR II	Becton Dickinson	NA	NA	NA	NA	NA	NA	NA	NA	NA	NA	NA	NA	633 nm	NA	NA	NA	NA	NA	NA	NA	660 nm	NA	NA	NA	NA	NA	544	NA	NA
Patient_16	Flow Cytometry (Surface Markers)	Patient_16_120min_MP200	Patient_16_120min_MP200.fcs	FlowRepository	FR-FCM-ZYND	Cell surface protein	CD45	Mouse Anti-Human CD45 antibody	PerCP	Becton Dickinson	Clone 2D1	LSR II	Becton Dickinson	NA	NA	NA	NA	NA	NA	NA	NA	NA	NA	NA	NA	488 nm	NA	NA	NA	NA	NA	NA	NA	670 nm	NA	NA	NA	NA	NA	599	NA	NA
Patient_16	Flow Cytometry (Surface Markers)	Patient_16_120min_MP200	Patient_16_120min_MP200.fcs	FlowRepository	FR-FCM-ZYND	Cell surface protein	Siglec-8	Mouse Anti-Human Siglec-8 antibody	PE	Biolegend	Clone 7C9	LSR II	Becton Dickinson	NA	NA	NA	NA	NA	NA	NA	NA	NA	NA	NA	NA	488 nm	NA	NA	NA	NA	NA	NA	NA	575 nm	NA	NA	NA	NA	NA	418	NA	NA
Patient_16	Flow Cytometry (Surface Markers)	Patient_16_120min_MP200	Patient_16_120min_MP200.fcs	FlowRepository	FR-FCM-ZYND	Cell surface protein	CCR3	Mouse Anti-Human CCR3 antibody	APC-Cy7	Biolegend	Clone 5E8	LSR II	Becton Dickinson	NA	NA	NA	NA	NA	NA	NA	NA	NA	NA	NA	NA	633 nm	NA	NA	NA	NA	NA	NA	NA	780 nm	NA	NA	NA	NA	NA	538	NA	NA
Patient_16	Flow Cytometry (Surface Markers)	Patient_16_120min_MP200	Patient_16_120min_MP200.fcs	FlowRepository	FR-FCM-ZYND	Cell surface protein	CCR1	Mouse Anti-Human CCR1 antibody	Alexa Fluor 488	R&D Systems	Clone 984303	LSR II	Becton Dickinson	NA	NA	NA	NA	NA	NA	NA	NA	NA	NA	NA	NA	488 nm	NA	NA	NA	NA	NA	NA	NA	530 nm	NA	NA	NA	NA	NA	473	NA	NA
Patient_16	Flow Cytometry (Surface Markers)	Patient_16_120min_MP200	Patient_16_120min_MP200.fcs	FlowRepository	FR-FCM-ZYND	Cell surface protein	CXCR4	Mouse Anti-Human CXCR4 antibody	APC	Becton Dickinson	Clone 12G5	LSR II	Becton Dickinson	NA	NA	NA	NA	NA	NA	NA	NA	NA	NA	NA	NA	633 nm	NA	NA	NA	NA	NA	NA	NA	660 nm	NA	NA	NA	NA	NA	544	NA	NA
Patient_17	Flow Cytometry (Surface Markers)	Patient_17_Baseline_Unstained	Patient_17_Unstained.fcs	FlowRepository	FR-FCM-ZYND	Autofluorescence	Unstained	None	FSC	None	None	LSR II	Becton Dickinson	NA	NA	NA	NA	NA	NA	NA	NA	NA	NA	NA	NA	488 nm	NA	NA	NA	NA	NA	NA	NA	NA	NA	NA	NA	NA	NA	330	NA	NA
Patient_17	Flow Cytometry (Surface Markers)	Patient_17_Baseline_Unstained	Patient_17_Unstained.fcs	FlowRepository	FR-FCM-ZYND	Autofluorescence	Unstained	None	SSC	None	None	LSR II	Becton Dickinson	NA	NA	NA	NA	NA	NA	NA	NA	NA	NA	NA	NA	488 nm	NA	NA	NA	NA	NA	NA	NA	NA	NA	NA	NA	NA	NA	250	NA	NA
Patient_17	Flow Cytometry (Surface Markers)	Patient_17_Baseline_None	Patient_17_Baseline_None.fcs	FlowRepository	FR-FCM-ZYND	Cell surface protein	CD45	Mouse Anti-Human CD45 antibody	PerCP	Becton Dickinson	Clone 2D1	LSR II	Becton Dickinson	NA	NA	NA	NA	NA	NA	NA	NA	NA	NA	NA	NA	488 nm	NA	NA	NA	NA	NA	NA	NA	670 nm	NA	NA	NA	NA	NA	599	NA	NA
Patient_17	Flow Cytometry (Surface Markers)	Patient_17_Baseline_None	Patient_17_Baseline_None.fcs	FlowRepository	FR-FCM-ZYND	Cell surface protein	Siglec-8	Mouse Anti-Human Siglec-8 antibody	PE	Biolegend	Clone 7C9	LSR II	Becton Dickinson	NA	NA	NA	NA	NA	NA	NA	NA	NA	NA	NA	NA	488 nm	NA	NA	NA	NA	NA	NA	NA	575 nm	NA	NA	NA	NA	NA	418	NA	NA
Patient_17	Flow Cytometry (Surface Markers)	Patient_17_Baseline_None	Patient_17_Baseline_None.fcs	FlowRepository	FR-FCM-ZYND	Cell surface protein	CCR3	Mouse Anti-Human CCR3 antibody	APC-Cy7	Biolegend	Clone 5E8	LSR II	Becton Dickinson	NA	NA	NA	NA	NA	NA	NA	NA	NA	NA	NA	NA	633 nm	NA	NA	NA	NA	NA	NA	NA	780 nm	NA	NA	NA	NA	NA	538	NA	NA
Patient_17	Flow Cytometry (Surface Markers)	Patient_17_Baseline_None	Patient_17_Baseline_None.fcs	FlowRepository	FR-FCM-ZYND	Cell surface protein	CCR1	Mouse Anti-Human CCR1 antibody	Alexa Fluor 488	R&D Systems	Clone 984303	LSR II	Becton Dickinson	NA	NA	NA	NA	NA	NA	NA	NA	NA	NA	NA	NA	488 nm	NA	NA	NA	NA	NA	NA	NA	530 nm	NA	NA	NA	NA	NA	473	NA	NA
Patient_17	Flow Cytometry (Surface Markers)	Patient_17_Baseline_None	Patient_17_Baseline_None.fcs	FlowRepository	FR-FCM-ZYND	Cell surface protein	CXCR4	Mouse Anti-Human CXCR4 antibody	APC	Becton Dickinson	Clone 12G5	LSR II	Becton Dickinson	NA	NA	NA	NA	NA	NA	NA	NA	NA	NA	NA	NA	633 nm	NA	NA	NA	NA	NA	NA	NA	660 nm	NA	NA	NA	NA	NA	544	NA	NA
Patient_17	Flow Cytometry (Surface Markers)	Patient_17_120min_VH	Patient_17_120min_VH.fcs	FlowRepository	FR-FCM-ZYND	Cell surface protein	CD45	Mouse Anti-Human CD45 antibody	PerCP	Becton Dickinson	Clone 2D1	LSR II	Becton Dickinson	NA	NA	NA	NA	NA	NA	NA	NA	NA	NA	NA	NA	488 nm	NA	NA	NA	NA	NA	NA	NA	670 nm	NA	NA	NA	NA	NA	599	NA	NA
Patient_17	Flow Cytometry (Surface Markers)	Patient_17_120min_VH	Patient_17_120min_VH.fcs	FlowRepository	FR-FCM-ZYND	Cell surface protein	Siglec-8	Mouse Anti-Human Siglec-8 antibody	PE	Biolegend	Clone 7C9	LSR II	Becton Dickinson	NA	NA	NA	NA	NA	NA	NA	NA	NA	NA	NA	NA	488 nm	NA	NA	NA	NA	NA	NA	NA	575 nm	NA	NA	NA	NA	NA	418	NA	NA
Patient_17	Flow Cytometry (Surface Markers)	Patient_17_120min_VH	Patient_17_120min_VH.fcs	FlowRepository	FR-FCM-ZYND	Cell surface protein	CCR3	Mouse Anti-Human CCR3 antibody	APC-Cy7	Biolegend	Clone 5E8	LSR II	Becton Dickinson	NA	NA	NA	NA	NA	NA	NA	NA	NA	NA	NA	NA	633 nm	NA	NA	NA	NA	NA	NA	NA	780 nm	NA	NA	NA	NA	NA	538	NA	NA
Patient_17	Flow Cytometry (Surface Markers)	Patient_17_120min_VH	Patient_17_120min_VH.fcs	FlowRepository	FR-FCM-ZYND	Cell surface protein	CCR1	Mouse Anti-Human CCR1 antibody	Alexa Fluor 488	R&D Systems	Clone 984303	LSR II	Becton Dickinson	NA	NA	NA	NA	NA	NA	NA	NA	NA	NA	NA	NA	488 nm	NA	NA	NA	NA	NA	NA	NA	530 nm	NA	NA	NA	NA	NA	473	NA	NA
Patient_17	Flow Cytometry (Surface Markers)	Patient_17_120min_VH	Patient_17_120min_VH.fcs	FlowRepository	FR-FCM-ZYND	Cell surface protein	CXCR4	Mouse Anti-Human CXCR4 antibody	APC	Becton Dickinson	Clone 12G5	LSR II	Becton Dickinson	NA	NA	NA	NA	NA	NA	NA	NA	NA	NA	NA	NA	633 nm	NA	NA	NA	NA	NA	NA	NA	660 nm	NA	NA	NA	NA	NA	544	NA	NA
Patient_17	Flow Cytometry (Surface Markers)	Patient_17_120min_MP20	Patient_17_120min_MP20.fcs	FlowRepository	FR-FCM-ZYND	Cell surface protein	CD45	Mouse Anti-Human CD45 antibody	PerCP	Becton Dickinson	Clone 2D1	LSR II	Becton Dickinson	NA	NA	NA	NA	NA	NA	NA	NA	NA	NA	NA	NA	488 nm	NA	NA	NA	NA	NA	NA	NA	670 nm	NA	NA	NA	NA	NA	599	NA	NA
Patient_17	Flow Cytometry (Surface Markers)	Patient_17_120min_MP20	Patient_17_120min_MP20.fcs	FlowRepository	FR-FCM-ZYND	Cell surface protein	Siglec-8	Mouse Anti-Human Siglec-8 antibody	PE	Biolegend	Clone 7C9	LSR II	Becton Dickinson	NA	NA	NA	NA	NA	NA	NA	NA	NA	NA	NA	NA	488 nm	NA	NA	NA	NA	NA	NA	NA	575 nm	NA	NA	NA	NA	NA	418	NA	NA
Patient_17	Flow Cytometry (Surface Markers)	Patient_17_120min_MP20	Patient_17_120min_MP20.fcs	FlowRepository	FR-FCM-ZYND	Cell surface protein	CCR3	Mouse Anti-Human CCR3 antibody	APC-Cy7	Biolegend	Clone 5E8	LSR II	Becton Dickinson	NA	NA	NA	NA	NA	NA	NA	NA	NA	NA	NA	NA	633 nm	NA	NA	NA	NA	NA	NA	NA	780 nm	NA	NA	NA	NA	NA	538	NA	NA
Patient_17	Flow Cytometry (Surface Markers)	Patient_17_120min_MP20	Patient_17_120min_MP20.fcs	FlowRepository	FR-FCM-ZYND	Cell surface protein	CCR1	Mouse Anti-Human CCR1 antibody	Alexa Fluor 488	R&D Systems	Clone 984303	LSR II	Becton Dickinson	NA	NA	NA	NA	NA	NA	NA	NA	NA	NA	NA	NA	488 nm	NA	NA	NA	NA	NA	NA	NA	530 nm	NA	NA	NA	NA	NA	473	NA	NA
Patient_17	Flow Cytometry (Surface Markers)	Patient_17_120min_MP20	Patient_17_120min_MP20.fcs	FlowRepository	FR-FCM-ZYND	Cell surface protein	CXCR4	Mouse Anti-Human CXCR4 antibody	APC	Becton Dickinson	Clone 12G5	LSR II	Becton Dickinson	NA	NA	NA	NA	NA	NA	NA	NA	NA	NA	NA	NA	633 nm	NA	NA	NA	NA	NA	NA	NA	660 nm	NA	NA	NA	NA	NA	544	NA	NA
Patient_17	Flow Cytometry (Surface Markers)	Patient_17_120min_MP200	Patient_17_120min_MP200.fcs	FlowRepository	FR-FCM-ZYND	Cell surface protein	CD45	Mouse Anti-Human CD45 antibody	PerCP	Becton Dickinson	Clone 2D1	LSR II	Becton Dickinson	NA	NA	NA	NA	NA	NA	NA	NA	NA	NA	NA	NA	488 nm	NA	NA	NA	NA	NA	NA	NA	670 nm	NA	NA	NA	NA	NA	599	NA	NA
Patient_17	Flow Cytometry (Surface Markers)	Patient_17_120min_MP200	Patient_17_120min_MP200.fcs	FlowRepository	FR-FCM-ZYND	Cell surface protein	Siglec-8	Mouse Anti-Human Siglec-8 antibody	PE	Biolegend	Clone 7C9	LSR II	Becton Dickinson	NA	NA	NA	NA	NA	NA	NA	NA	NA	NA	NA	NA	488 nm	NA	NA	NA	NA	NA	NA	NA	575 nm	NA	NA	NA	NA	NA	418	NA	NA
Patient_17	Flow Cytometry (Surface Markers)	Patient_17_120min_MP200	Patient_17_120min_MP200.fcs	FlowRepository	FR-FCM-ZYND	Cell surface protein	CCR3	Mouse Anti-Human CCR3 antibody	APC-Cy7	Biolegend	Clone 5E8	LSR II	Becton Dickinson	NA	NA	NA	NA	NA	NA	NA	NA	NA	NA	NA	NA	633 nm	NA	NA	NA	NA	NA	NA	NA	780 nm	NA	NA	NA	NA	NA	538	NA	NA
Patient_17	Flow Cytometry (Surface Markers)	Patient_17_120min_MP200	Patient_17_120min_MP200.fcs	FlowRepository	FR-FCM-ZYND	Cell surface protein	CCR1	Mouse Anti-Human CCR1 antibody	Alexa Fluor 488	R&D Systems	Clone 984303	LSR II	Becton Dickinson	NA	NA	NA	NA	NA	NA	NA	NA	NA	NA	NA	NA	488 nm	NA	NA	NA	NA	NA	NA	NA	530 nm	NA	NA	NA	NA	NA	473	NA	NA
Patient_17	Flow Cytometry (Surface Markers)	Patient_17_120min_MP200	Patient_17_120min_MP200.fcs	FlowRepository	FR-FCM-ZYND	Cell surface protein	CXCR4	Mouse Anti-Human CXCR4 antibody	APC	Becton Dickinson	Clone 12G5	LSR II	Becton Dickinson	NA	NA	NA	NA	NA	NA	NA	NA	NA	NA	NA	NA	633 nm	NA	NA	NA	NA	NA	NA	NA	660 nm	NA	NA	NA	NA	NA	544	NA	NA

## Sheet: Description
Outputs Table name	What was measured	How was this measured					Explanations	The purpose of this table is the assist the curation team in creating the final metadata files for your article
Outputs RNA-seq	RNA Expression	RNA-seq					Outputs Table Name	The name of the tab that the information in this row relates to.
Outputs qPCR	RNA Expression	qPCR					What was measured?	State what was measured to create the data files described in this Outputs table.
Outputs Flow Cytometry	Apoptosis or Surface Marker Expression	Flow Cytometry					How was this measured?	State how these measurements were made. In general terms, what was the technology used to create the data files described in this Outputs table?
